# Supplementary material for: 16p11.2 microdeletion enhances gene expression variability between human IPSC-derived forebrain interneuron progenitor cells in culture
Source: Front Mol Neurosci. 2026 Jul 8;19:1872405. doi: 10.3389/fnmol.2026.1872405 (PMC13388902; doi:10.3389/fnmol.2026.1872405)
Supplement: SUPPLEMENTARY TABLE S1 — DESeq2 DEGs: DESeq2 output showing differential transcript levels between CON and DEL progenitors samples. First column indicates transcript with information about each transcript shown in the corresponding row. Columns: ‘pct_exp_CON_Prog’ and ‘pct_exp_DEL_Prog’ show the percentage of cells expressing each transcript in CON and DEL progenitor samples respectively; ‘baseMean_Prog’ shows overall transcript expression level; ‘Log2FoldChange’ is the fold change in CON relative to DEL progenitors as a Log to the base 2 with negative values indicating reduced expression in DEL compared to CON (for example Log2FC = -1.0 indicates 2-fold down regulation in DEL compared to CON). ‘LfcSE’ is the standard error for the Log2FoldChange; and ‘pvalue’ and ‘padj’ are the unadjusted and adjusted p-values associated with differential expression. [file Table_1.XLSX]

## Sheet: DESeq2_DEGs_prog
	pct_exp_CON_Prog	pct_exp_DEL_Prog	baseMean_Prog	log2FoldChange_Prog	lfcSE_Prog	pvalue_Prog	padj_Prog
A1BG	56.2583	69.1824	3468.32	-0.195462	0.247505	0.429687	0.8855
A1BG-AS1	20.9544	28.4002	583.383	-0.214885	0.24165	0.373874	0.860237
A1CF	0.627477	1.55267	21.1901	0.767102	0.537054	0.15319	0.653416
A2M	32.4637	27.1619	1890.35	-0.94445	0.376251	0.0120678	0.161956
A2M-AS1	5.15192	13.8365	189.251	0.802999	0.651812	0.217968	0.737427
A2ML1	2.01453	4.50079	70.6316	0.630267	0.518674	0.224308	0.745441
A2ML1-AS1	37.0376	47.3467	1169.37	-0.264183	0.285546	0.35487	0.851081
A3GALT2	2.84016	4.3239	69.3513	-0.0576263	0.460428	0.900398	0.988551
A4GALT	1.17239	2.20126	33.4755	0.234737	0.75794	0.756786	0.966307
AAAS	34.3131	52.0637	1229.16	0.0465865	0.230685	0.839957	0.981725
AACS	24.0423	37.8145	790.656	0.0766101	0.156011	0.623388	0.942066
AADACL2-AS1	1.84941	1.17925	39.0178	-0.995847	0.868001	0.251263	0.77132
AADAT	24.5542	35.6722	814.861	-0.0560512	0.181763	0.757797	0.966307
AAGAB	59.4122	75.4717	3433.41	-0.197712	0.201763	0.327125	0.833105
AAK1	69.2206	88.3451	6913.97	-0.0756828	0.204277	0.711017	0.958823
AAMDC	60.8818	78.1447	3851.3	-0.106745	0.182314	0.558211	0.927989
AAMP	54.5244	74.7838	2716.53	-0.0798396	0.23319	0.732065	0.96317
AANAT	1.5852	3.26258	47.9972	0.463625	0.474702	0.328735	0.834728
AAR2	35.5515	47.1502	1177.84	-0.23587	0.224355	0.293111	0.808935
AARD	2.84016	4.71698	85.2962	-0.0692276	0.453013	0.878543	0.988187
AARS1	52.642	70.9119	3139.17	-0.12053	0.214593	0.574343	0.932214
AARS2	13.8871	23.2115	407.634	0.0727583	0.208852	0.72756	0.962428
AARSD1	49.1413	69.8506	2219.05	-0.0364163	0.132633	0.783651	0.972576
AASDH	45.0627	65.3302	1966.89	-0.0467904	0.147716	0.751427	0.965137
AASDHPPT	69.6334	91.5094	6161.5	0.0651621	0.175435	0.710315	0.958626
AASS	57.8765	76.2579	3839.08	0.0123761	0.262422	0.962385	0.996285
AATBC	0.379789	1.08097	12.3065	0.809109	0.689469	0.240585	0.761273
AATF	53.1374	71.5802	2948.19	-0.118663	0.164222	0.469938	0.903085
AATK	21.6314	28.7539	633.492	-0.279373	0.389901	0.473668	0.904739
ABALON	0.577939	0.982704	13.6909	0.106686	0.63375	0.866315	0.98719
ABAT	65.8025	85.4167	6933.72	0.0884021	0.191556	0.644443	0.947647
ABCA1	72.5727	78.5574	13050.4	-0.239037	0.31696	0.450757	0.896347
ABCA10	19.3527	21.3836	798.901	-0.399168	0.205022	0.05154	0.392414
ABCA12	3.48415	5.60142	109.284	0.127366	0.291868	0.662559	0.950942
ABCA13	14.6136	14.092	1223.45	-0.836265	0.485256	0.0848252	0.508384
ABCA2	16.2979	19.261	398.898	-0.502003	0.256885	0.0506787	0.389221
ABCA3	33.8012	48.7814	1403.63	0.0966805	0.204979	0.637169	0.945191
ABCA4	7.11691	4.26494	225.466	-1.72939	0.896255	0.0536592	0.402285
ABCA5	51.5357	65.2909	3507.45	-0.220991	0.236054	0.349176	0.846905
ABCA6	6.24174	4.50079	154.559	-0.969928	0.31103	0.00181813	0.0488477
ABCA7	10.7001	12.6965	265.684	-0.504507	0.347879	0.146993	0.644402
ABCA8	27.5925	16.195	974.901	-1.15167	0.283126	4.75e-05	0.00554797
ABCA9	5.28402	4.30425	164.007	-0.827177	0.340591	0.015155	0.188011
ABCA9-AS1	2.17966	1.6706	43.185	-1.07709	0.413891	0.0092587	0.136351
ABCB1	6.34082	9.51258	254.733	-0.100535	0.511255	0.844107	0.98187
ABCB10	25.2312	38.2469	889.209	-0.0229514	0.16265	0.887783	0.988187
ABCB11	1.22193	3.02673	52.1393	0.768571	0.54963	0.16201	0.669956
ABCB4	3.30251	8.23506	173.077	1.0558	0.506517	0.0371211	0.327224
ABCB5	0.660502	3.40016	43.6351	1.96452	0.86729	0.0235047	0.250914
ABCB6	38.788	51.4347	1639.44	-0.201694	0.284384	0.478182	0.906754
ABCB7	53.5667	70.9316	2715.66	-0.167553	0.158817	0.291423	0.806677
ABCB8	29.5079	40.8019	944.902	-0.207358	0.327363	0.52646	0.921471
ABCB9	17.4538	24.8428	544.266	-0.128551	0.338048	0.703742	0.958143
ABCC1	52.7411	63.9151	3272.7	-0.661413	0.338084	0.050423	0.388139
ABCC10	20.2279	31.9772	607.746	0.0202689	0.156149	0.896721	0.988187
ABCC11	1.43659	3.36085	46.8298	0.587934	0.526755	0.264361	0.784171
ABCC12	0.264201	0.569969	7.29636	0.42938	0.805596	0.594036	0.935812
ABCC2	2.65852	4.36321	77.8593	0.100804	0.347908	0.772012	0.969291
ABCC3	6.15918	3.57704	217.751	-2.20168	0.755138	0.00355006	0.0747576
ABCC4	18.2629	36.1242	1115.55	0.731955	0.40594	0.0713711	0.464705
ABCC5	45.2279	57.2524	2374.05	-0.737448	0.358596	0.0397358	0.340703
ABCC5-AS1	1.99802	1.96541	40.0413	-0.799111	0.554006	0.149183	0.647522
ABCC6	8.58653	10.8884	217.777	-0.179448	0.237782	0.450443	0.896293
ABCC8	1.56869	4.44182	63.7932	1.08157	0.427271	0.0113624	0.155698
ABCC9	5.94452	8.66745	335.561	-0.568096	0.571344	0.320069	0.829373
ABCD1	10.8322	12.9914	257.564	-0.362826	0.269442	0.178115	0.691716
ABCD2	2.82365	7.35063	117.943	0.853046	0.646212	0.186811	0.702219
ABCD3	64.2668	82.0362	4278.92	-0.113335	0.13485	0.400652	0.87276
ABCD4	45.7232	67.4725	1921.93	0.10821	0.194585	0.578136	0.933122
ABCE1	59.6764	80.5818	3799.56	-0.0634559	0.191067	0.739804	0.964426
ABCF1	65.3567	88.8561	5114.26	0.127864	0.176282	0.468244	0.902767
ABCF2	41.1162	56.9575	1586.76	-0.161534	0.190017	0.395266	0.871202
ABCF3	23.5469	30.8766	655.557	-0.327488	0.248583	0.187698	0.702919
ABCG1	29.0291	45.7154	1464.17	0.126025	0.395917	0.750248	0.964927
ABCG2	0.693527	1.29717	20.8474	0.186232	0.48807	0.702782	0.957961
ABCG4	0.71004	1.31682	18.4396	0.243706	0.558453	0.66255	0.950942
ABCG5	3.10436	3.95047	71.3591	-0.276744	0.440924	0.530237	0.921618
ABCG8	1.88243	2.94811	45.5915	-0.0660885	0.351573	0.850893	0.984731
ABHD1	2.13012	4.93318	64.3688	0.557343	0.382954	0.145565	0.642154
ABHD10	40.9016	59.3947	1639.31	-0.009103	0.185174	0.960792	0.996285
ABHD11	27.9227	33.2744	796.794	-0.480613	0.245678	0.0504335	0.388139
ABHD12	51.0898	66.3719	2550.21	-0.201874	0.167651	0.228537	0.750484
ABHD12B	1.63474	2.27987	41.4792	-0.347413	0.744253	0.640647	0.945667
ABHD13	34.3956	48.4866	1144.31	-0.104318	0.186922	0.576787	0.933122
ABHD14A	55.6308	71.2657	3064.22	-0.264206	0.222111	0.234235	0.755192
ABHD14B	19.8811	25.3145	566.42	-0.301854	0.341092	0.376176	0.862513
ABHD15	6.34082	9.61085	162.138	0.0459681	0.29242	0.875088	0.98801
ABHD15-AS1	17.2061	26.0024	548.043	-0.0105917	0.244054	0.965383	0.996394
ABHD16A	50.0661	72.4057	2445.24	0.0954658	0.207488	0.645443	0.947649
ABHD17A	59.3626	76.9064	3264.11	-0.351	0.244412	0.150974	0.650069
ABHD17B	35.5515	59.6108	1701.33	0.32809	0.208582	0.11573	0.587522
ABHD17C	26.5192	42.3153	1135.85	0.0658137	0.359255	0.854645	0.985491
ABHD18	48.7285	66.6077	2636.62	-0.0211481	0.193979	0.913185	0.990497
ABHD2	55.3005	67.6297	3239.94	-0.276758	0.190329	0.145917	0.642923
ABHD3	42.041	50.0786	2249.07	-0.418222	0.291625	0.151541	0.651259
ABHD4	34.214	38.2469	1188.48	-0.461729	0.339648	0.174009	0.685531
ABHD5	39.3989	54.147	1705.26	-0.196421	0.241088	0.415228	0.877468
ABHD6	27.7081	38.5613	1125.57	-0.0479524	0.361028	0.894334	0.988187
ABHD8	32.6948	44.831	1089.37	-0.203335	0.227109	0.370616	0.85927
ABI1	65.753	82.842	4567.77	-0.143392	0.13307	0.281228	0.799817
ABI2	78.8474	94.8899	10835	-0.0530196	0.150625	0.72484	0.961783
ABI3BP	11.79	22.6022	762.575	0.323598	0.378209	0.392216	0.870164
ABITRAM	27.7246	46.0692	970.398	0.194068	0.222351	0.382771	0.866112
ABL1	64.7622	81.761	5323.7	-0.14468	0.20609	0.482664	0.90845
ABL2	56.7206	74.1352	3625.75	-0.167094	0.23916	0.484758	0.909373
ABLIM1	21.8296	55.9552	2213.72	1.37884	0.49193	0.00506417	0.0928577
ABLIM2	18.1638	23.0542	561.088	-0.308267	0.263022	0.241189	0.761503
ABLIM3	6.98481	13.8561	396.038	0.427365	0.58555	0.465481	0.902517
ABO	0.478864	0.43239	10.3537	-0.986877	0.730435	0.176669	0.689385
ABR	50.71	67.2759	3258.94	-0.653232	0.298301	0.0285359	0.281339
ABRACL	44.6499	64.3475	2401.84	0.0215341	0.327056	0.947503	0.993697
ABRAXAS1	37.6486	52.2209	1372.65	-0.00114876	0.225229	0.99593	0.999041
ABRAXAS2	42.9822	63.8758	1782.15	0.0552118	0.139525	0.692316	0.955702
ABT1	32.8435	51.533	1111.21	0.0800473	0.229235	0.726944	0.962221
ABTB1	4.88771	6.03381	111.375	-0.399234	0.420403	0.342293	0.842498
ABTB2	37.1367	45.2437	3521.5	-0.375521	0.323363	0.245521	0.765175
AC000065.1	7.67834	10.8491	206.895	-0.100006	0.247829	0.68656	0.955095
AC000065.2	1.10634	1.43475	23.9874	-0.27029	0.463853	0.56009	0.927989
AC000068.1	1.89894	3.40016	48.2548	0.134884	0.450242	0.764496	0.967917
AC000068.2	0	0.412736	3.01787	4.83169	1.84986	0.00900347	0.134037
AC000068.3	0.231176	0.53066	6.43671	0.483858	0.914906	0.596902	0.936075
AC000085.1	3.13738	6.15173	95.9293	0.312256	0.303233	0.303125	0.816575
AC000113.1	0.396301	0.452044	11.5157	-0.0782495	0.639281	0.90258	0.988608
AC002044.1	0.412814	0.668239	9.65546	-0.0747014	0.882849	0.932568	0.991844
AC002057.2	0.84214	1.12028	21.8308	-0.0758201	0.699193	0.913647	0.990497
AC002064.1	4.16116	5.64072	104.279	-0.184203	0.307964	0.549752	0.92712
AC002066.1	0.957728	0.96305	30.3912	-0.87729	0.475919	0.0652763	0.444521
AC002069.2	7.84346	12.7555	1037.07	0.503796	0.539741	0.350612	0.847976
AC002070.1	4.0786	3.71462	119.094	-0.573289	0.559059	0.305149	0.81813
AC002072.1	1.0568	1.98506	54.2391	0.761233	0.33498	0.023058	0.24808
AC002074.1	10.9643	10.6329	403.252	-0.447246	0.5462	0.412883	0.876873
AC002074.2	1.0568	1.43475	24.8687	-0.198087	0.464219	0.669591	0.952815
AC002094.4	3.88045	8.62814	112.781	0.503796	0.295426	0.0881348	0.516647
AC002116.2	6.60502	11.7531	182.556	0.184464	0.410136	0.652881	0.948856
AC002128.1	0.346764	0.569969	8.07089	0.0222066	0.768216	0.976939	0.996613
AC002306.1	0.544914	0.884434	12.8589	-0.0536581	0.636195	0.932784	0.991844
AC002310.1	5.61427	11.0456	156.038	0.376674	0.292201	0.197366	0.714018
AC002310.2	3.50066	5.03145	81.8131	-0.126725	0.312254	0.684861	0.955095
AC002377.1	3.12087	5.85692	148.706	0.583874	0.405713	0.150114	0.649493
AC002378.1	0	0.314465	3.25929	4.93794	1.7789	0.00550609	0.0979455
AC002383.1	0.0825627	0.334119	3.86606	1.20254	1.424	0.398402	0.871695
AC002398.1	0.71004	1.57233	20.4144	0.44688	0.55401	0.41988	0.879894
AC002401.1	0.396301	0.687893	9.53222	-0.00522166	1.05807	0.996062	0.999041
AC002401.4	1.17239	0	20.633	-8.018	1.48557	6.77e-08	5.38e-05
AC002451.1	4.04557	3.24292	85.4431	-1.09863	0.60003	0.0671077	0.450149
AC002456.1	5.30053	9.31604	160.944	0.268659	0.341799	0.431858	0.886802
AC002460.2	45.5251	36.8711	5392.07	-0.780121	0.389656	0.0452763	0.365624
AC002463.1	33.3884	51.1596	1237.05	0.0968992	0.22217	0.662729	0.950942
AC002467.1	4.72259	8.52987	128.431	0.210783	0.273811	0.441411	0.891354
AC002470.1	3.21995	6.70204	92.3937	0.353976	0.487527	0.467799	0.902767
AC002472.1	1.02378	1.41509	25.3274	-0.202447	0.482408	0.674734	0.953717
AC002480.1	0.660502	0.511006	12.7949	-0.918473	1.12165	0.412867	0.876873
AC002480.2	1.08983	0.884434	26.8224	-1.36559	0.724137	0.0593189	0.423169
AC002519.1	0.544914	0.707547	11.9468	-0.328777	0.672902	0.625128	0.942066
AC002546.1	1.79987	4.22563	57.6404	0.516511	0.388636	0.183836	0.699565
AC002550.1	1.78336	3.55739	48.3049	0.290013	0.376901	0.441616	0.891354
AC002550.2	0.462351	0.648585	10.3495	-0.143337	0.638087	0.822263	0.977915
AC002553.1	2.85667	4.5794	70.163	-0.0445665	0.320099	0.889271	0.988187
AC002553.2	2.09709	2.98742	47.8253	-0.207649	0.356809	0.560593	0.928281
AC002558.2	0.643989	0.845126	14.2438	-0.338695	0.595802	0.569716	0.93145
AC002558.3	8.6856	13.1289	225.772	-0.0745993	0.227879	0.743393	0.96448
AC003005.2	2.95575	5.83726	83.1735	0.28652	0.355784	0.420635	0.879894
AC003035.1	0.627477	0.786164	13.3533	-0.257722	0.565901	0.648807	0.948008
AC003035.2	1.76684	1.1989	34.9351	-1.4178	0.55759	0.0109992	0.152246
AC003044.1	0.313738	0.96305	13.0291	1.03386	0.806609	0.199937	0.717351
AC003070.2	0.330251	0	4.0718	-5.67812	1.73114	0.0010381	0.0350783
AC003086.1	0.280713	0.393082	6.45318	-0.0888831	0.99486	0.92881	0.991821
AC003092.1	0.396301	0	5.56295	-6.12477	1.6395	0.000187156	0.0131372
AC003093.1	1.33752	4.26494	60.5249	1.30208	0.52246	0.012695	0.166994
AC003102.1	4.39234	6.36792	105.211	-0.133592	0.311847	0.668367	0.952413
AC003659.1	1.15588	2.16195	31.5218	0.166692	0.440327	0.705011	0.958349
AC003666.1	1.27147	2.22091	49.1706	0.346866	0.334482	0.299725	0.813212
AC003681.1	6.52246	11.3404	176.62	0.159766	0.24318	0.51119	0.918352
AC003682.1	7.00132	9.65016	168.176	-0.254073	0.286509	0.375193	0.86151
AC003965.1	1.07332	2.73192	33.3031	0.725308	0.46325	0.11742	0.591021
AC003982.1	0.247688	0.766509	8.95733	1.11463	0.738186	0.131054	0.617738
AC003986.3	0	0.589623	4.50115	5.40828	1.72973	0.00176797	0.0481318
AC003991.1	8.04161	13.8954	477.375	0.356791	0.463933	0.44186	0.891354
AC003992.1	0	0.746855	5.54488	5.70753	1.61668	0.000414911	0.0207776
AC004014.1	0	0.491352	7.44304	6.12807	1.76832	0.0005293	0.0239722
AC004023.1	0	0.235849	1.606	3.91993	3.15045	0.21341	0.732845
AC004034.1	3.6823	5.83726	91.7105	-0.0222197	0.328451	0.946064	0.993606
AC004039.1	13.6559	18.9072	351.384	-0.180552	0.26	0.487413	0.91109
AC004052.1	0	0.491352	4.40226	5.3715	1.60554	0.000821034	0.0303733
AC004053.1	1.38705	1.65094	35.4258	-0.184106	0.47834	0.700322	0.957097
AC004054.1	0.379789	1.6706	16.6846	1.4123	0.616315	0.0219335	0.240183
AC004066.1	0	0.353774	2.3692	4.48199	2.71362	0.0986031	0.546174
AC004067.1	0.677015	0.766509	13.8856	-0.451997	0.610987	0.459432	0.900444
AC004069.1	1.93197	3.55739	51.614	0.271847	0.371385	0.46418	0.901937
AC004076.2	3.56671	7.15409	97.3732	0.329572	0.293419	0.261347	0.780559
AC004083.1	12.1202	16.2539	467.666	-0.0618027	0.341441	0.856363	0.985556
AC004112.1	9.09841	13.1093	236.183	-0.0870762	0.204976	0.670975	0.952923
AC004130.2	5.71334	10.7901	162.336	0.318142	0.360005	0.376849	0.862678
AC004148.1	17.3547	26.0417	479.572	-0.0866977	0.172629	0.615513	0.941208
AC004156.1	0.264201	0.707547	8.07775	0.679496	1.09384	0.534468	0.923232
AC004158.1	10.9808	21.6785	512.484	0.74463	0.438212	0.0892728	0.52047
AC004160.1	9.59379	12.9914	397.537	-0.307294	0.434839	0.479762	0.907495
AC004217.1	0.809115	0.707547	15.1723	-0.767022	0.603751	0.203933	0.721702
AC004221.1	5.5317	11.8318	176.61	0.548594	0.349451	0.116445	0.589013
AC004223.2	0	0.334119	2.51564	4.55753	1.88533	0.0156333	0.192203
AC004223.4	0	0.491352	3.9589	5.21888	1.76621	0.0031283	0.0686914
AC004231.1	2.36129	4.12736	71.1252	0.185475	0.319929	0.562091	0.928542
AC004231.4	0.693527	2.08333	24.3797	0.995238	0.461376	0.0309971	0.295781
AC004232.1	1.22193	1.55267	25.5823	-0.347082	0.566356	0.539987	0.924625
AC004233.1	0.165125	0.157233	3.15568	-0.728239	1.85966	0.695355	0.956165
AC004233.2	1.07332	1.37579	24.5062	-0.296585	0.703044	0.673128	0.953298
AC004233.3	0.231176	0.550314	6.50558	0.47529	1.0774	0.659107	0.950232
AC004241.1	5.77939	8.62814	146.15	-0.0634191	0.224065	0.777147	0.970706
AC004241.3	2.77411	3.93082	63.5179	-0.195811	0.412994	0.63541	0.945141
AC004253.1	11.4267	16.7453	290.125	-0.146449	0.358566	0.682958	0.954647
AC004257.1	1.94848	3.95047	56.0684	0.423367	0.389591	0.277171	0.796005
AC004263.2	0.412814	0.648585	9.49338	-0.125579	0.757554	0.868339	0.98719
AC004381.1	0.396301	0.746855	11.7192	0.534088	0.672589	0.42715	0.884164
AC004448.2	18.395	34.2374	596.543	0.43226	0.347575	0.21363	0.73291
AC004464.1	0	0.235849	2.28605	4.43289	2.12055	0.0365782	0.324177
AC004466.1	0.478864	0.550314	9.64456	-0.473564	0.661453	0.474026	0.904931
AC004470.1	1.93197	3.30189	51.3154	0.207268	0.487412	0.670661	0.952923
AC004470.2	19.8976	23.6832	2258.12	-0.150129	0.400832	0.708001	0.958626
AC004471.1	0.84214	1.72956	23.1026	0.402825	0.495032	0.415797	0.877765
AC004477.2	0.71004	0.845126	14.4666	-0.434935	0.638931	0.496047	0.913659
AC004485.1	0.264201	0.904088	14.0085	1.60369	0.955751	0.0933587	0.531218
AC004492.1	0.363276	0.687893	9.36675	0.229589	0.709355	0.746197	0.96448
AC004494.1	3.4181	4.87421	80.3326	-0.16104	0.34305	0.638758	0.945207
AC004522.3	0	0.825472	6.74017	5.98853	1.67073	0.000337888	0.0182582
AC004522.5	0.743065	2.06368	26.0462	0.856254	0.679063	0.207332	0.724906
AC004528.1	0	0.491352	3.8602	5.18627	1.71831	0.00254252	0.0599452
AC004540.1	21.0865	44.831	1228.41	0.839185	0.410602	0.0409742	0.346082
AC004540.2	13.0284	35.5542	1030.34	1.03376	0.530352	0.0512725	0.392011
AC004551.1	0.313738	0.628931	8.38293	0.310945	0.868073	0.720192	0.960833
AC004554.1	0	0.707547	5.98861	5.8146	1.57693	0.000226652	0.0146688
AC004556.3	24.6697	28.1447	652.773	-0.558797	0.296955	0.0598693	0.425826
AC004584.1	0.346764	0	4.02849	-5.66437	1.65359	0.000613685	0.0257423
AC004584.3	0.792602	0.884434	16.0945	-0.557189	0.774571	0.471924	0.904463
AC004593.1	0	0.255503	1.92228	4.18117	2.09407	0.0458609	0.367096
AC004594.1	21.8461	16.7649	806.243	-1.27148	0.462027	0.00592402	0.102586
AC004596.1	1.22193	2.20126	30.995	0.183386	0.633034	0.772051	0.969291
AC004672.1	0.478864	1.02201	12.9766	0.386019	0.616956	0.531523	0.921853
AC004690.2	0.412814	1.74921	24.9778	1.99031	0.628116	0.00153125	0.0445944
AC004702.1	1.53567	2.98742	40.4606	0.276524	0.555972	0.618928	0.941208
AC004704.1	0.495376	0.668239	21.6143	0.808457	0.931163	0.385272	0.867245
AC004706.3	0.990753	1.69025	24.6407	-0.00420924	0.634073	0.994703	0.998996
AC004765.1	0.297226	0.648585	7.92945	0.380338	0.939014	0.685448	0.955095
AC004771.1	0.743065	0.786164	15.1793	-0.551533	0.647638	0.394432	0.871202
AC004771.2	1.51915	3.10535	42.3712	0.356375	0.592937	0.547817	0.926819
AC004771.3	5.54822	8.76572	137.657	0.062195	0.25992	0.810885	0.976652
AC004784.1	0.297226	0.786164	13.3663	1.17031	0.72652	0.107213	0.569012
AC004801.4	0.677015	0.96305	14.7847	-0.102519	0.641038	0.872939	0.98801
AC004801.6	0.412814	0.511006	8.7943	-0.297514	0.775937	0.701405	0.957329
AC004803.1	5.41612	8.29403	133.401	-0.033339	0.249465	0.893685	0.988187
AC004812.2	9.90753	14.3671	250.121	-0.0757243	0.23304	0.745225	0.96448
AC004816.1	9.89102	16.3719	299.664	0.125688	0.279014	0.65237	0.948856
AC004816.2	2.44386	2.47642	55.6214	-0.430337	0.556044	0.438974	0.890094
AC004817.5	0.445839	0.746855	12.7101	0.164753	0.930412	0.859449	0.98614
AC004825.2	3.50066	4.12736	75.6326	-0.409492	0.39534	0.300297	0.813326
AC004825.3	5.05284	7.25236	122.028	-0.161526	0.262608	0.5385	0.92426
AC004828.1	0.297226	0.86478	10.0158	0.909165	0.898626	0.311668	0.823446
AC004828.2	0.97424	1.82783	27.4422	0.363969	0.686757	0.596124	0.935812
AC004830.2	0.363276	0.904088	12.5027	0.731296	0.954056	0.443371	0.892455
AC004834.1	3.8144	8.96226	130.681	0.640121	0.453567	0.158155	0.66179
AC004837.2	0.231176	0.53066	6.50956	0.503787	0.807643	0.532776	0.922325
AC004837.4	3.46764	7.17374	101.433	0.344176	0.428013	0.421325	0.88061
AC004839.2	0.743065	1.17925	17.5626	0.0216104	0.580758	0.970317	0.996476
AC004846.2	0.231176	0.923742	9.60256	1.3543	0.72201	0.0606924	0.429645
AC004854.2	5.56473	6.36792	125.676	-0.378512	0.418446	0.365696	0.856546
AC004862.1	0.280713	0.511006	8.40424	0.0211944	1.20015	0.98591	0.997833
AC004877.1	0	0.471698	3.3146	4.96587	1.8073	0.00600188	0.103409
AC004879.1	0.264201	0	6.61309	-6.38201	1.51574	2.55e-05	0.00397294
AC004884.2	0.280713	0.668239	8.1101	0.528045	0.776136	0.496282	0.913659
AC004908.2	1.321	2.02437	30.9718	0.00541704	0.44937	0.990382	0.998748
AC004917.1	3.05482	5.2673	122.524	0.338448	0.422848	0.423478	0.882615
AC004918.1	5.54822	10.2398	153.438	0.302655	0.308134	0.325992	0.832888
AC004918.3	1.321	2.77123	35.8723	0.423349	0.448992	0.345738	0.844566
AC004921.2	0.594452	1.27752	16.3719	0.402707	0.583911	0.4904	0.911752
AC004923.4	0.809115	2.10299	25.126	0.691223	0.593413	0.244089	0.764251
AC004938.2	0.660502	2.12264	23.4943	1.01512	0.535293	0.0579105	0.418204
AC004943.1	0.643989	1.43475	18.2247	0.514871	0.57557	0.371033	0.859558
AC004943.2	34.9901	51.081	1827.16	0.141452	0.209504	0.499565	0.915211
AC004943.3	0	0.511006	3.71002	5.12394	1.66839	0.00213204	0.0537334
AC004948.1	0	0.511006	3.76523	5.14332	1.77783	0.00381538	0.0779463
AC004951.1	21.5489	28.7146	608.62	-0.298052	0.309028	0.334804	0.837465
AC004969.1	0	0.412736	2.96647	4.80289	1.77682	0.00686993	0.112523
AC004973.1	0	0.471698	3.89977	5.19974	1.68236	0.00199658	0.0515636
AC004974.1	2.14663	2.1816	42.6031	-0.707858	0.445811	0.112332	0.580947
AC004982.1	0.743065	1.41509	19.2451	0.275736	0.52944	0.602501	0.937744
AC004982.2	11.1955	21.0102	338.873	0.352011	0.197198	0.0742501	0.474297
AC004990.1	0.379789	0.86478	10.585	0.561643	0.738135	0.44672	0.894782
AC005005.4	0.363276	0.746855	9.5504	0.288482	0.808928	0.721374	0.960936
AC005006.1	0.577939	0.746855	12.7523	-0.212423	0.621924	0.732684	0.96317
AC005009.1	0	0.314465	2.34554	4.4579	1.90716	0.0194154	0.220322
AC005014.2	0.511889	0.943396	12.8708	0.281638	0.778205	0.717421	0.959982
AC005014.4	2.74108	4.71698	70.2308	0.12754	0.291909	0.662173	0.950942
AC005034.4	0.77609	2.16195	25.7374	0.891625	0.625512	0.154032	0.653416
AC005034.5	0.544914	1.08097	14.4111	0.252191	0.554573	0.64929	0.94849
AC005034.6	3.07133	5.89623	83.7799	0.285232	0.295381	0.334223	0.837184
AC005037.1	22.325	35.2201	759.094	0.0670065	0.232832	0.773509	0.969974
AC005040.2	0.0495376	0.0982704	1.41805	-0.0778941	2.16293	0.971272	0.996476
AC005041.4	2.69155	5.44418	73.9918	0.324987	0.491223	0.508236	0.917451
AC005041.5	13.6889	23.7421	403.252	0.215056	0.348643	0.537342	0.92426
AC005042.1	0.627477	0.609277	13.0611	-0.794236	0.728354	0.275513	0.794117
AC005046.1	1.07332	1.25786	21.6665	-0.375579	0.543903	0.489864	0.911752
AC005050.3	0.759577	1.04167	20.031	0.0337972	0.546688	0.950705	0.994377
AC005052.2	9.14795	12.7358	242.631	-0.218417	0.263896	0.407861	0.874478
AC005062.1	1.98151	3.57704	73.5898	0.533215	0.477454	0.264085	0.78354
AC005064.1	0.313738	1.35613	26.6815	2.14184	0.962445	0.0260534	0.266792
AC005070.3	5.74637	8.3923	136.879	-0.0704305	0.253001	0.78072	0.971673
AC005071.1	0.280713	0.746855	9.07059	0.672317	0.739647	0.363366	0.855114
AC005072.1	3.18692	5.09041	77.5513	-0.0203018	0.338474	0.952171	0.994822
AC005076.1	6.60502	13.0503	202.091	0.355495	0.258359	0.168831	0.678964
AC005081.1	1.23844	2.45676	37.7517	0.561465	0.492743	0.254508	0.774572
AC005082.1	0.743065	1.15959	18.2218	-0.00560845	0.545637	0.991799	0.998863
AC005082.2	0.379789	0.628931	9.00376	0.00772571	0.756295	0.99185	0.998863
AC005096.1	0.743065	1.39544	18.7409	0.220264	0.488732	0.652216	0.948856
AC005100.1	0.594452	0.491352	13.0634	-1.06643	0.961678	0.267461	0.787487
AC005100.2	0.726552	0	17.2181	-7.76226	1.88498	3.82e-05	0.00498287
AC005104.2	0.858653	1.69025	22.2806	0.253111	0.47185	0.591666	0.935385
AC005154.4	4.04557	4.91352	87.6019	-0.362383	0.350191	0.300755	0.813571
AC005162.2	1.1889	3.02673	45.1172	0.823493	0.578796	0.154803	0.654545
AC005165.1	4.32629	1.76887	203.187	-1.12	0.924148	0.225539	0.746643
AC005180.1	0.511889	1.65094	19.164	0.994779	0.868191	0.251875	0.771565
AC005180.2	0	1.00236	7.53493	6.14662	1.4491	2.22e-05	0.00371076
AC005197.1	0.809115	1.72956	22.0582	0.380558	0.505843	0.451856	0.897111
AC005208.1	0.280713	0.648585	9.14419	0.757006	0.753993	0.31538	0.825577
AC005220.1	0.90819	1.31682	21.3062	-0.180709	0.558024	0.746061	0.96448
AC005224.2	1.04029	2.1423	35.341	0.252286	0.574926	0.660796	0.950584
AC005225.2	7.18296	12.0283	238.444	0.0804077	0.294936	0.78514	0.972845
AC005225.3	2.46037	5.09041	75.0177	0.396653	0.307233	0.196686	0.713008
AC005229.4	8.05812	15.3302	229.397	0.297665	0.201068	0.138761	0.631356
AC005229.5	0.363276	0.86478	14.7514	0.0569887	0.704623	0.935539	0.992533
AC005232.1	0.280713	0	3.39719	-5.41258	1.88321	0.00405142	0.0804914
AC005234.1	0	0.294811	2.02889	4.26044	2.16835	0.0494341	0.383247
AC005234.2	0.148613	0.825472	8.29159	1.83188	1.22617	0.13518	0.624732
AC005253.1	2.27873	3.40016	51.8607	-0.0740037	0.36393	0.838865	0.981524
AC005261.1	37.0872	55.5425	1454.35	0.112621	0.188199	0.549563	0.92712
AC005261.2	0.627477	1.23821	16.8062	0.344638	0.774808	0.656461	0.949729
AC005280.1	1.42008	1.31682	34.4271	-0.807734	0.766869	0.29221	0.807726
AC005288.1	1.86592	3.61635	51.6128	0.308931	0.333303	0.35399	0.850722
AC005291.2	0.693527	0.943396	15.1458	-0.251708	0.6567	0.701503	0.957329
AC005304.3	0.478864	0.766509	11.1492	-0.0263016	0.653828	0.967912	0.996448
AC005306.1	2.50991	3.5967	57.141	-0.129675	0.300064	0.665626	0.951195
AC005323.1	0.313738	0.707547	8.90302	0.472473	0.881462	0.591951	0.935385
AC005323.2	0	0.589623	5.11407	5.58775	1.55565	0.000328256	0.0180124
AC005329.1	0.809115	1.15959	18.2266	-0.120254	0.575789	0.834565	0.981199
AC005332.1	0.462351	0.904088	11.9961	0.347509	0.701987	0.620574	0.941723
AC005332.2	0.627477	1.08097	15.503	0.171437	0.535267	0.748754	0.96448
AC005332.3	14.6136	14.8585	333.187	-0.635519	0.363711	0.080582	0.495892
AC005332.5	3.12087	4.54009	72.8718	-0.0964011	0.360112	0.788932	0.973069
AC005332.6	26.4366	38.8758	859.362	-0.0343471	0.209707	0.869899	0.987591
AC005332.7	0.941215	1.4544	21.6261	-0.0187363	0.466131	0.967937	0.996448
AC005339.1	0.627477	0.766509	13.4569	-0.349971	0.654974	0.593115	0.935712
AC005342.1	0.726552	1.51336	20.0108	0.390057	0.484303	0.42059	0.879894
AC005343.4	0.990753	1.74921	25.0133	0.176169	0.438869	0.688114	0.955313
AC005343.7	0	0.609277	4.28747	5.33726	1.66544	0.00135196	0.0414607
AC005355.1	2.6255	2.37814	67.9233	-0.714022	0.82014	0.383968	0.866474
AC005363.2	0.71004	1.69025	21.0146	0.548938	0.718538	0.444888	0.893548
AC005381.1	0.71004	1.29717	20.0453	0.238614	0.523839	0.648742	0.94797
AC005383.1	0	1.10063	9.62702	6.49562	1.50886	1.67e-05	0.00312399
AC005387.2	0.544914	1.35613	16.8482	0.539197	0.653895	0.409603	0.875036
AC005393.1	0.941215	1.88679	25.1471	0.347639	0.513118	0.498087	0.91465
AC005394.1	0.941215	2.27987	46.2981	0.937896	0.521118	0.071896	0.466151
AC005400.1	6.48943	9.17846	196.598	-0.230296	0.252545	0.361822	0.853559
AC005410.2	4.82166	7.1934	126.595	-0.0334671	0.260001	0.89758	0.988187
AC005414.1	0	0.216195	1.52676	3.84745	2.21192	0.0819618	0.499793
AC005476.2	5.97754	7.76336	148.833	-0.323426	0.209968	0.123472	0.604946
AC005479.2	0.346764	0.43239	7.24439	-0.313592	0.804642	0.696737	0.956189
AC005480.1	21.6645	35.5542	731.451	0.223572	0.246421	0.36426	0.85567
AC005486.1	0.594452	1.61164	18.9153	0.82992	0.631744	0.188948	0.703972
AC005487.1	0.792602	1.94575	40.1571	0.479517	0.67215	0.475594	0.905384
AC005498.2	3.88045	5.32626	90.7731	-0.180196	0.47348	0.703517	0.958143
AC005498.3	10.4855	21.0495	350.49	0.44892	0.292911	0.12537	0.607687
AC005519.1	1.02378	1.90645	26.4084	0.191847	0.48454	0.692152	0.955702
AC005520.2	4.04557	6.46619	109.04	0.112645	0.345245	0.744215	0.96448
AC005520.3	0.77609	1.06132	17.053	-0.232346	0.560501	0.678484	0.954252
AC005520.5	8.5535	14.7799	233.926	0.166462	0.180365	0.35605	0.851437
AC005522.1	1.70079	1.63129	33.3644	-0.794118	0.473349	0.0934136	0.531407
AC005523.1	0.346764	0.687893	9.04168	0.273765	1.11232	0.805589	0.976199
AC005523.2	4.67305	8.19575	117.856	0.145061	0.35317	0.681263	0.954647
AC005532.1	4.45839	7.72406	127.11	0.102161	0.29287	0.727218	0.962298
AC005537.1	1.4531	3.10535	67.8381	0.872814	0.488984	0.0742689	0.474297
AC005540.1	0.544914	0.805818	12.1789	-0.200093	0.803943	0.803447	0.975701
AC005562.1	60.3038	78.0071	3443.48	-0.0870893	0.194736	0.654719	0.949416
AC005592.1	0.363276	0.471698	8.13133	-0.360378	0.927735	0.697684	0.956389
AC005597.1	0.875165	1.78852	24.4732	0.383763	0.441698	0.384938	0.867078
AC005599.1	1.70079	2.6533	50.372	0.0874632	0.394097	0.824366	0.978213
AC005606.2	0.198151	0.412736	5.5873	0.316422	0.870247	0.716157	0.959974
AC005609.1	1.42008	3.18396	41.2614	0.540771	0.512065	0.290941	0.806677
AC005609.3	0.511889	0.86478	12.6249	0.127959	0.67701	0.850088	0.984482
AC005609.4	0.84214	1.70991	22.903	0.365409	0.541285	0.499626	0.915211
AC005609.5	9.19749	18.5928	296.252	0.447788	0.258536	0.0832718	0.50372
AC005614.1	0.643989	0.825472	14.2239	-0.332119	0.565925	0.557297	0.927989
AC005618.1	1.35403	4.14701	51.3452	0.909174	0.472947	0.0545608	0.405454
AC005618.4	3.83091	8.84434	119.086	0.548535	0.438589	0.211051	0.730139
AC005632.3	6.55548	9.35535	153.237	-0.208487	0.222193	0.348082	0.846015
AC005632.6	0.346764	0.550314	8.01548	-0.0192503	0.966183	0.984104	0.997148
AC005670.1	1.73382	3.98978	53.5768	0.624869	0.406152	0.123924	0.605202
AC005670.3	53.1869	75.3931	2889.24	0.0782785	0.136647	0.566745	0.930366
AC005674.1	6.12616	6.52516	134.84	-0.604124	0.36256	0.0956595	0.538095
AC005682.2	0.643989	1.39544	18.2949	0.435454	0.730056	0.550864	0.92712
AC005692.1	0.445839	0.452044	9.03297	-0.78272	0.80471	0.330716	0.835772
AC005692.3	1.51915	2.8695	40.4123	0.194331	0.449172	0.665274	0.951195
AC005695.1	0.891678	0.982704	18.3014	-0.391131	1.07017	0.71475	0.959831
AC005695.2	13.3917	19.9096	394.679	-0.07677	0.169003	0.649648	0.94849
AC005696.1	0.396301	1.51336	15.4924	1.2568	0.764979	0.100399	0.551135
AC005696.4	1.10634	3.14465	38.0018	0.995423	0.706817	0.159037	0.663901
AC005697.2	1.63474	3.10535	44.6596	0.282668	0.549991	0.607286	0.940139
AC005699.1	7.92602	6.30896	316.219	-1.13044	0.591272	0.0558914	0.410081
AC005703.2	0.379789	0	4.32346	-5.76898	1.7967	0.0013233	0.0408565
AC005703.3	3.63276	6.89858	114.612	0.287544	0.25453	0.2586	0.777757
AC005726.4	9.46169	13.3058	224.623	-0.175524	0.235742	0.456536	0.898935
AC005730.2	0.412814	1.59198	16.2335	1.20962	0.639067	0.0583864	0.420122
AC005740.3	2.22919	2.83019	46.7647	-0.309999	0.481313	0.519531	0.919429
AC005740.4	0.280713	0	3.2141	-5.34121	1.77366	0.00260037	0.0607418
AC005740.5	1.51915	4.67767	60.4552	1.10649	0.539231	0.0401711	0.343182
AC005746.2	3.59974	6.30896	97.4334	0.16378	0.342932	0.632944	0.94465
AC005753.2	0.97424	4.08805	51.9939	1.55454	0.603057	0.00994389	0.14244
AC005753.3	0.165125	0.904088	8.58077	1.81116	0.797725	0.023183	0.248665
AC005759.1	4.50793	7.88129	131.927	0.306958	0.2375	0.196199	0.712867
AC005775.1	1.15588	1.88679	27.513	0.026441	0.588936	0.96419	0.996285
AC005776.2	0.71004	0.668239	13.0414	-0.78695	0.604171	0.192736	0.708713
AC005785.1	0.363276	0.943396	10.8958	0.644349	0.785277	0.41191	0.876042
AC005786.3	4.607	6.83962	113.49	-0.126524	0.412346	0.758966	0.966507
AC005790.1	1.68428	2.63365	41.7883	0.0102008	0.367478	0.977854	0.996613
AC005808.1	0.330251	0.786164	10.3509	0.598556	0.771533	0.437866	0.889377
AC005821.1	1.13937	1.96541	29.9242	0.3133	0.547158	0.566918	0.930366
AC005828.1	0.792602	1.88679	23.5014	0.598304	0.603665	0.321627	0.830113
AC005828.3	1.91546	3.65566	50.5704	0.263037	0.381085	0.490049	0.911752
AC005833.2	0.346764	1.04167	11.2927	0.910382	1.00763	0.366266	0.856906
AC005837.1	2.98877	5.69969	79.8123	0.330953	0.383439	0.388072	0.868274
AC005838.2	12.5991	18.298	323.61	-0.0874868	0.246018	0.722131	0.960978
AC005856.1	2.72457	5.62107	78.0731	0.349677	0.395011	0.37603	0.862504
AC005865.2	0.511889	0.452044	11.7276	-1.33674	0.94636	0.1578	0.661315
AC005871.2	0.71004	2.61399	33.5786	1.21941	0.477505	0.010658	0.149284
AC005884.1	3.99604	6.66274	105.939	0.176299	0.254056	0.48772	0.911146
AC005899.1	1.93197	2.53538	43.3668	-0.22157	0.392099	0.572014	0.93145
AC005899.5	4.92074	7.88129	125.783	-0.043785	0.260406	0.866472	0.98719
AC005899.6	2.8897	4.71698	73.3799	0.127368	0.366793	0.728404	0.962535
AC005899.7	3.07133	4.73664	72.5311	-0.0650628	0.326347	0.841976	0.981756
AC005899.8	4.90423	7.84198	128.877	0.0625128	0.317386	0.843858	0.98187
AC005906.2	0	0.491352	5.50995	5.69193	1.55868	0.000260448	0.0161229
AC005909.2	0.379789	0.648585	9.81473	0.299132	0.727151	0.680798	0.954647
AC005911.1	1.43659	1.37579	27.0837	-0.714323	0.471321	0.129627	0.61418
AC005914.1	1.13937	1.04167	22.9916	-0.785129	0.658809	0.233363	0.75446
AC005920.1	0.660502	0.727201	14.0827	-0.280988	0.633936	0.65759	0.950166
AC005920.2	13.8871	20.9316	391.6	-0.0620348	0.240426	0.796391	0.974374
AC005921.2	25.8256	25.57	620.957	-0.743378	0.311586	0.0170427	0.203242
AC005944.1	1.02378	0.884434	18.6633	-0.900918	0.585031	0.123572	0.604969
AC005962.1	1.40357	2.94811	38.9483	0.33574	0.442546	0.44806	0.895312
AC005962.2	0.297226	0.687893	8.86165	0.682401	0.952785	0.473858	0.904931
AC005972.3	1.07332	2.8695	41.176	0.903332	0.523008	0.0841347	0.505835
AC005999.2	1.04029	3.49843	65.0828	1.29836	0.445073	0.00353215	0.0745079
AC006001.2	44.3692	65.8215	2329.02	0.22399	0.217109	0.302217	0.815287
AC006017.1	2.57596	4.28459	65.3029	0.0706015	0.377903	0.851798	0.984882
AC006040.1	0	0.471698	3.77742	5.14688	1.67816	0.0021624	0.0539789
AC006041.2	1.37054	1.47406	41.2556	-0.137064	0.655149	0.834284	0.981199
AC006042.3	0.84214	1.43475	20.95	0.183738	0.54134	0.734298	0.963175
AC006043.1	1.321	2.02437	30.8699	-0.0137279	0.506187	0.978364	0.996613
AC006058.1	1.93197	2.79088	55.2552	-0.00125122	0.513607	0.998056	0.999429
AC006058.3	0.84214	1.72956	23.2594	0.324217	0.763066	0.670919	0.952923
AC006059.1	35.2378	49.1942	1188.81	-0.160784	0.19075	0.399282	0.872585
AC006059.5	0.594452	1.08097	15.2983	0.17586	0.580734	0.762025	0.967308
AC006064.1	0.363276	0.707547	9.38848	0.233191	0.79958	0.77056	0.968756
AC006064.2	8.38838	12.3428	211.267	-0.108745	0.394767	0.782958	0.972479
AC006064.4	2.95575	2.51572	55.655	-1.04434	0.688863	0.12951	0.613866
AC006111.2	0.231176	0.707547	7.77944	0.932509	0.759673	0.219629	0.739643
AC006115.2	5.6638	10.7311	216.849	0.479316	0.299299	0.109275	0.574487
AC006116.4	0.396301	0.943396	13.8684	0.801564	0.893151	0.369476	0.859119
AC006116.5	0.627477	1.17925	16.0688	0.267574	0.518743	0.605986	0.939425
AC006116.6	0.544914	0.943396	13.0341	0.0770948	0.680239	0.909765	0.989634
AC006116.7	7.82695	13.3451	226.005	0.182229	0.371098	0.623389	0.942066
AC006116.8	0	0.491352	3.55602	5.06295	1.79155	0.00471309	0.0893138
AC006116.9	0.825627	1.61164	21.6992	0.287007	0.543509	0.597456	0.936274
AC006130.1	0.363276	0.825472	10.5504	0.446365	0.69452	0.520421	0.920007
AC006130.3	0.462351	0.825472	11.2444	0.207212	0.717875	0.772852	0.969644
AC006141.1	10.2543	18.75	317.812	0.247924	0.259661	0.339679	0.840658
AC006148.1	6.68758	17.8066	551.564	1.21738	0.578152	0.0352353	0.317343
AC006157.1	1.65125	3.43947	44.6946	0.419346	0.402806	0.297847	0.812305
AC006160.1	6.62153	11.478	193.297	0.170165	0.25308	0.501344	0.915211
AC006197.2	1.55218	2.20126	40.7908	-0.203637	0.464459	0.661068	0.950584
AC006206.1	0.610964	1.55267	19.6977	0.595559	0.629963	0.344461	0.844224
AC006206.2	9.69287	20.3027	747.104	0.698174	0.355253	0.0493812	0.383014
AC006213.1	1.83289	4.02909	53.0407	0.499987	0.477065	0.294616	0.809822
AC006213.2	4.09511	6.01415	95.5029	-0.020593	0.587052	0.972017	0.996582
AC006213.3	12.6651	22.956	417.861	0.245405	0.431886	0.569888	0.93145
AC006213.4	1.70079	3.28223	44.5852	0.299321	0.374453	0.424085	0.882802
AC006213.5	0	0.491352	3.55993	5.06446	1.74956	0.0037952	0.0778102
AC006230.1	5.92801	4.59906	158.546	-1.1152	0.556994	0.0452658	0.365624
AC006237.1	0	0.707547	5.58909	5.71048	1.56498	0.000263352	0.0162211
AC006249.1	2.7576	4.04874	64.9237	-0.0818478	0.420555	0.845692	0.982547
AC006252.1	0.660502	1.21855	16.7182	0.190884	0.654098	0.770418	0.968756
AC006262.2	0.429326	0.628931	11.9959	0.25044	0.71859	0.727453	0.962399
AC006270.1	4.45839	6.78066	108.898	-0.0965925	0.430677	0.822539	0.978075
AC006273.1	0.280713	0	3.37554	-5.40362	1.81936	0.00297732	0.0663247
AC006296.3	0.561427	0.53066	14.1446	-0.67698	0.66263	0.306943	0.819336
AC006299.1	3.31902	5.12972	113.41	-0.196312	0.306714	0.52214	0.920273
AC006305.1	1.86592	2.63365	50.4229	-0.277953	0.609191	0.648199	0.947888
AC006348.1	1.40357	1.53302	30.5717	-0.419482	0.505098	0.406258	0.874002
AC006355.2	8.07464	10.8294	200.802	-0.172318	0.240137	0.473014	0.904656
AC006364.1	0	0.255503	2.15943	4.35049	2.14008	0.0420659	0.351199
AC006369.1	1.13937	1.33648	27.9997	-0.209803	0.71547	0.769341	0.96861
AC006372.3	0	0.412736	2.93472	4.78915	1.79994	0.00779728	0.122743
AC006427.2	0	0.766509	5.76684	5.76507	1.61426	0.000355168	0.0190579
AC006435.2	0.594452	0.805818	13.262	-0.313439	0.610967	0.607936	0.940328
AC006441.1	0.759577	0.904088	15.7811	-0.410176	0.642874	0.523451	0.920555
AC006445.3	0.313738	0.511006	11.0756	0.312984	0.660153	0.635422	0.945141
AC006449.2	0.97424	1.43475	22.7555	-0.0529801	0.535177	0.921142	0.991225
AC006449.3	0.528402	0.825472	12.1574	-0.0247631	0.623252	0.968307	0.996448
AC006449.5	0.511889	1.1989	14.4882	0.568827	0.617946	0.357305	0.851496
AC006449.6	3.89696	6.68239	99.0808	0.142173	0.25976	0.584155	0.935364
AC006450.2	0.396301	0	4.7269	-5.89087	1.69173	0.000497382	0.0230348
AC006450.3	2.95575	10.4167	137.142	1.34332	0.428893	0.00173583	0.0476662
AC006452.1	1.86592	3.40016	54.7353	0.230828	0.425209	0.587227	0.935364
AC006460.1	2.69155	3.71462	68.8121	-0.231309	0.344043	0.501377	0.915211
AC006460.2	9.80845	16.3325	361.232	0.137938	0.234001	0.555541	0.927989
AC006480.2	7.74439	12.5197	199.868	0.0610725	0.212065	0.773354	0.969974
AC006487.1	0.280713	0.727201	8.88631	0.64046	0.829096	0.43983	0.890504
AC006504.1	2.82365	4.61871	71.3268	0.0819602	0.40236	0.838589	0.981524
AC006504.2	2.6255	2.6533	53.1887	-0.672239	0.332208	0.0430168	0.356277
AC006504.5	47.0277	54.5991	2373.65	-0.474023	0.226948	0.036736	0.325115
AC006504.7	3.51717	4.38286	77.394	-0.341173	0.329462	0.300413	0.813326
AC006511.4	1.56869	3.71462	46.1848	0.615482	0.332936	0.064508	0.442962
AC006511.6	0.561427	2.24057	23.4316	1.34659	0.732482	0.0660036	0.447462
AC006517.2	0	0.511006	4.03813	5.24997	1.68334	0.00181596	0.0488447
AC006525.1	1.17239	3.71462	81.7174	1.63999	0.670873	0.0145027	0.182865
AC006538.1	0.858653	1.80818	23.5989	0.350647	0.57655	0.543068	0.925906
AC006547.1	5.49868	6.40723	123.278	-0.417619	0.315538	0.185664	0.701165
AC006547.3	0.627477	1.04167	15.2051	0.0403958	0.598038	0.946146	0.993606
AC006566.1	0.71004	0.668239	13.5173	-0.688533	0.639457	0.281594	0.799817
AC006581.1	0.264201	0.727201	8.56396	0.770613	0.835885	0.356574	0.851496
AC006581.2	5.18494	8.56918	209.755	0.0983031	0.239663	0.68168	0.954647
AC006942.1	6.35733	8.27437	162.706	-0.181626	0.406647	0.655133	0.949416
AC006972.1	1.0568	1.39544	26.926	-0.0338667	0.621635	0.956553	0.995528
AC006994.1	5.30053	10.7508	198.607	0.465289	0.428808	0.277888	0.796765
AC007001.1	0	0.746855	7.24575	6.09469	1.56051	9.4e-05	0.00867398
AC007009.1	10.1717	17.0597	309.557	0.267828	0.312794	0.391864	0.870164
AC007014.1	9.03236	15.2319	246.772	0.0926674	0.330101	0.778922	0.971285
AC007014.2	0	0.43239	3.25137	4.92795	1.76084	0.00513202	0.0936885
AC007032.1	2.60898	5.58176	75.0731	0.401016	0.350567	0.252662	0.772393
AC007036.2	0.363276	0	4.28426	-5.75057	1.6653	0.000554025	0.0244219
AC007036.3	0.77609	0.923742	16.9254	-0.339279	0.878555	0.699364	0.95657
AC007036.5	0.97424	0.628931	20.7702	-1.62528	0.710017	0.0220753	0.241086
AC007038.1	10.1222	12.1069	230.047	-0.443967	0.2847	0.118897	0.593833
AC007040.1	0.280713	0.511006	6.88962	0.0897506	0.964404	0.925853	0.991821
AC007066.2	3.69881	4.69733	85.9283	-0.310694	0.31535	0.324508	0.832565
AC007066.3	1.51915	2.29953	34.886	-0.137515	0.538227	0.79834	0.974851
AC007091.1	3.69881	6.7217	302.07	0.468894	0.661394	0.478357	0.906836
AC007098.1	22.8203	37.2642	979.512	0.406675	0.218287	0.0624583	0.435195
AC007099.1	2.42734	3.04638	64.0014	-0.68786	0.522002	0.187592	0.702919
AC007100.1	0.313738	1.02201	14.2769	1.2454	0.693058	0.0723423	0.467323
AC007106.2	0.330251	0.353774	6.62963	-0.570139	1.05453	0.588744	0.935385
AC007114.1	6.7041	9.76808	177.872	-0.0719368	0.272564	0.791837	0.973371
AC007114.2	3.21995	4.85456	79.3768	-0.162468	0.44056	0.712294	0.959229
AC007128.2	1.79987	3.04638	69.0722	0.0829703	0.438382	0.849885	0.984387
AC007130.1	9.42867	15.9984	267.8	0.223428	0.286776	0.435919	0.888494
AC007159.1	0	0.137579	0.917661	3.11591	3.54827	0.379862	0.865056
AC007192.2	0.677015	1.00236	15.2816	-0.135204	0.626297	0.829083	0.980078
AC007193.1	0.429326	0.884434	11.4728	0.370378	0.732935	0.613323	0.940795
AC007193.2	2.90621	6.80031	90.1352	0.531332	0.360342	0.140341	0.633647
AC007216.2	1.38705	2.31918	33.6583	0.0573129	0.423957	0.892465	0.988187
AC007216.3	3.12087	3.93082	68.1545	-0.406912	0.316712	0.198861	0.715362
AC007216.4	28.4841	41.5684	1084.25	-0.00649902	0.236968	0.97812	0.996613
AC007220.1	4.62351	6.76101	121.569	-0.0903542	0.360155	0.80191	0.975701
AC007220.2	0.495376	0.569969	10.3444	-0.495864	0.804151	0.537478	0.92426
AC007221.1	0.84214	1.9261	36.3671	0.579426	0.679741	0.39398	0.871202
AC007240.3	0.677015	1.84748	22.8443	0.90477	0.554993	0.103051	0.559849
AC007250.1	0.759577	1.23821	18.1096	0.00223134	0.576158	0.99691	0.999144
AC007255.1	2.42734	4.65802	84.959	0.373505	0.451642	0.408241	0.874478
AC007262.2	12.2358	21.6588	638.393	0.551146	0.418128	0.187462	0.702817
AC007277.1	4.11162	3.97013	112.076	-0.734948	0.421776	0.08142	0.498392
AC007279.1	0.610964	1.9261	22.2372	1.02082	0.659379	0.121586	0.599845
AC007285.1	0.84214	2.06368	25.557	0.644743	0.548495	0.239804	0.7603
AC007292.1	0.677015	1.47406	18.921	0.49416	0.492934	0.316109	0.826687
AC007292.2	0.941215	1.80818	24.1148	0.233353	0.572372	0.683497	0.954817
AC007292.3	6.01057	8.94261	161.31	-0.0795737	0.305563	0.794542	0.974374
AC007298.2	0.495376	0.982704	13.5927	0.428573	0.652554	0.511334	0.918352
AC007314.1	1.00727	1.59198	24.1074	-0.0070159	0.440252	0.987285	0.998058
AC007317.1	0.610964	0.491352	13.0516	-1.14543	0.722626	0.112944	0.581429
AC007319.1	9.99009	13.011	387.824	-0.274416	0.453668	0.545257	0.926819
AC007325.2	1.84941	1.9261	39.3354	-0.785538	0.590024	0.183069	0.698003
AC007325.4	30.1024	39.1509	1009.71	-0.176983	0.249671	0.478409	0.906836
AC007326.5	0.280713	0	3.30269	-5.37545	1.75723	0.0022204	0.0547061
AC007336.1	0.825627	0.86478	17.7445	-0.710478	0.705222	0.313717	0.824691
AC007342.1	0	0.43239	3.21571	4.91364	1.74466	0.0048568	0.0907905
AC007344.1	1.78336	3.98978	100.539	1.12424	0.757506	0.137775	0.629543
AC007347.1	1.68428	2.55503	39.4824	-0.0408314	0.451276	0.927906	0.991821
AC007365.1	1.17239	1.63129	26.3409	-0.218949	0.509632	0.667471	0.951862
AC007368.1	0	0.825472	11.5486	6.76591	1.62224	3.04e-05	0.00439072
AC007370.1	0.726552	0.825472	14.9495	-0.486724	0.561143	0.385734	0.867429
AC007370.2	2.93923	3.53774	67.9303	-0.379274	0.42342	0.370391	0.85927
AC007375.3	0.396301	0.86478	11.2724	0.414913	0.643316	0.518953	0.91942
AC007376.2	3.61625	6.26965	121.045	0.226759	0.658401	0.730539	0.96317
AC007383.1	4.37583	4.36321	85.898	-0.629536	0.403507	0.118722	0.593637
AC007383.2	1.79987	2.73192	42.3775	-0.0587675	0.401533	0.883639	0.988187
AC007384.1	26.4366	38.1093	932.296	0.101364	0.237662	0.669739	0.952923
AC007387.1	0	1.49371	12.867	6.92141	1.55912	9.03e-06	0.00200326
AC007387.2	1.15588	3.41981	41.5467	0.876535	0.476182	0.0656571	0.446128
AC007389.1	11.9551	21.7964	647.999	0.494946	0.266696	0.0634761	0.439565
AC007389.2	0.858653	1.94575	26.5449	0.618357	0.46982	0.188121	0.703542
AC007389.3	1.53567	2.75157	41.5493	0.321979	0.611229	0.598351	0.936431
AC007390.1	3.74835	6.78066	108.073	0.161898	0.522695	0.756761	0.966307
AC007391.3	0	0.373428	2.95483	4.80044	2.24089	0.0321772	0.302242
AC007402.1	2.41083	5.97484	407.385	1.93446	1.22596	0.114585	0.585179
AC007405.1	21.1196	25.8648	755.299	-0.256593	0.370777	0.488912	0.911752
AC007405.2	1.17239	3.00708	38.1737	0.642407	0.472416	0.173882	0.685531
AC007405.3	46.4333	50.4914	2777.57	-0.534068	0.413196	0.196173	0.712867
AC007406.3	0	0.0589623	0.391607	1.8937	4.00311	0.636172	0.945191
AC007406.4	14.2834	20.5778	367.587	-0.110921	0.211597	0.600132	0.937131
AC007422.1	0	0.43239	4.32621	5.34922	2.13999	0.0124317	0.164673
AC007431.2	1.23844	2.12264	30.3389	0.084894	0.568303	0.881252	0.988187
AC007432.1	2.21268	4.71698	100.658	0.789136	0.292329	0.0069448	0.113165
AC007448.4	2.6255	5.07075	70.3447	0.290019	0.447174	0.516624	0.918874
AC007448.5	6.55548	11.1439	210.955	0.207833	0.308747	0.500852	0.915211
AC007493.1	1.20542	1.98506	38.8522	0.679967	0.704043	0.334142	0.837184
AC007494.2	0.792602	1.59198	20.8203	0.324851	0.504262	0.519438	0.919429
AC007495.1	2.85667	5.34591	87.7494	0.11228	0.397141	0.777392	0.970711
AC007496.2	0.495376	1.02201	13.2772	0.297873	0.579126	0.607007	0.939979
AC007497.1	0	0.491352	3.55993	5.06446	1.74956	0.0037952	0.0778102
AC007511.1	0.610964	0.766509	19.6409	-0.731519	0.56109	0.19232	0.708384
AC007513.1	0.90819	1.61164	24.023	0.245439	0.575131	0.669559	0.952815
AC007527.1	0	0.589623	4.76594	5.48355	1.63129	0.000775243	0.0297964
AC007529.1	0.528402	0.589623	11.9095	-0.663606	0.732011	0.364644	0.85579
AC007529.2	7.52972	7.13443	314.233	-0.467101	0.389586	0.230541	0.752176
AC007533.1	8.1572	13.4631	214.105	0.0727759	0.240618	0.762306	0.967308
AC007535.1	1.96499	4.54009	60.9796	0.596678	0.475301	0.209345	0.727788
AC007541.1	7.85997	15.8215	249.437	0.54931	0.419108	0.189971	0.704783
AC007546.1	0.231176	0	2.94668	-5.20915	1.88301	0.00566805	0.0994653
AC007563.2	8.52048	12.1266	361.296	-0.163537	0.364533	0.653706	0.948924
AC007563.3	0.610964	0.86478	14.2196	-0.341658	0.600768	0.569559	0.93145
AC007566.1	25.0661	40.7822	989.17	0.243195	0.272322	0.371836	0.859707
AC007569.1	7.28203	11.6352	211.418	-0.0644879	0.369231	0.861351	0.98656
AC007570.1	0.429326	0.96305	11.7915	0.48644	0.687965	0.479522	0.90727
AC007599.2	0.941215	1.31682	20.7182	-0.169619	0.51781	0.743237	0.96448
AC007608.1	0.594452	1.35613	17.4769	0.501456	0.51313	0.328445	0.834423
AC007608.3	2.09709	4.77594	71.1871	0.585144	0.467322	0.210526	0.729013
AC007610.1	0.957728	1.55267	25.9194	0.0248036	0.526042	0.962393	0.996285
AC007610.2	0.924703	1.1989	20.8062	-0.297015	0.505615	0.556913	0.927989
AC007610.5	0.412814	0.589623	9.20778	-0.109552	0.784711	0.88897	0.988187
AC007611.1	2.57596	3.28223	72.4633	-0.40462	0.40318	0.315586	0.825677
AC007613.1	0.511889	1.00236	13.6754	0.392546	0.73235	0.591952	0.935385
AC007614.1	0.97424	2.8695	41.3617	1.06836	0.557719	0.0554167	0.408423
AC007619.1	8.04161	12.3231	208.904	-0.0687684	0.190741	0.718448	0.96035
AC007620.2	2.08058	3.69497	52.4161	0.188971	0.351952	0.591322	0.935385
AC007622.2	6.80317	11.6942	183.558	0.0912171	0.233877	0.69652	0.956165
AC007637.1	1.56869	3.02673	42.8889	0.298366	0.368646	0.418309	0.87898
AC007655.2	0.528402	0.825472	12.325	-0.0200509	0.61781	0.974109	0.996605
AC007656.1	0.594452	0.825472	13.9268	-0.305669	0.693014	0.659161	0.950232
AC007656.2	9.16446	12.8734	370.041	-0.128623	0.336221	0.70205	0.957507
AC007663.3	0.445839	0.923742	11.8755	0.360019	0.624549	0.564314	0.929062
AC007663.4	0.412814	0.923742	11.1507	0.498439	0.922258	0.588883	0.935385
AC007666.1	1.53567	3.10535	42.098	0.2991	0.414685	0.470744	0.903649
AC007666.2	16.6446	24.3907	501.588	-0.0772997	0.193879	0.690114	0.955702
AC007679.1	0.825627	0.904088	16.2124	-0.555481	0.601946	0.356106	0.851482
AC007681.1	10.7827	18.9269	475.062	0.461229	0.277969	0.0970585	0.54297
AC007682.1	0.214663	0.589623	6.40637	0.717343	1.19734	0.549095	0.92712
AC007684.2	0.825627	1.17925	18.9525	-0.120595	0.520708	0.81685	0.977168
AC007686.2	1.86592	2.94811	49.8444	0.135265	0.385593	0.725741	0.962015
AC007686.3	2.31176	3.41981	55.0195	-0.135713	0.344139	0.693319	0.955808
AC007686.4	2.77411	3.43947	84.261	-0.245554	0.625696	0.694727	0.956165
AC007695.1	5.51519	8.3923	133.403	-0.0652758	0.285384	0.819079	0.977327
AC007728.1	0.71004	1.04167	15.9714	-0.172533	0.696369	0.80432	0.975718
AC007728.2	0.528402	0.628931	11.677	-0.339901	0.728482	0.640795	0.945667
AC007736.1	4.3428	6.23035	107.284	-0.0879904	0.299634	0.769018	0.96861
AC007743.1	0.247688	0.53066	7.42615	0.358587	0.79499	0.651948	0.948856
AC007773.1	6.40687	13.5024	212.517	0.640169	0.460757	0.164716	0.674354
AC007780.1	16.7768	26.3365	533.938	0.00306117	0.297404	0.991788	0.998863
AC007785.1	0.478864	1.02201	16.6571	0.33698	0.600171	0.574475	0.932214
AC007785.3	4.11162	7.46855	111.427	0.215952	0.285673	0.449685	0.896281
AC007786.1	1.96499	4.67767	59.9593	0.597518	0.520214	0.250721	0.770769
AC007823.1	0.445839	0.648585	10.55	-0.210444	0.734041	0.774348	0.970221
AC007846.1	1.10634	1.29717	37.5259	-0.565644	0.618312	0.360286	0.852512
AC007848.1	1.84941	4.14701	59.1342	0.390531	0.419011	0.351321	0.848208
AC007861.1	0.858653	1.37579	26.4055	0.178414	0.610756	0.770195	0.968747
AC007878.1	6.57199	8.92296	155.97	-0.200501	0.255496	0.432598	0.887036
AC007879.2	0	0.746855	5.78593	5.76891	1.68293	0.000608285	0.0257423
AC007879.3	0.478864	0.923742	14.5941	0.186202	0.582308	0.749146	0.96448
AC007880.1	0	0.235849	1.58598	3.90389	2.94412	0.184841	0.700181
AC007881.3	0.660502	1.76887	21.2929	0.756473	0.906489	0.403995	0.872818
AC007881.4	0.809115	1.55267	22.9646	0.194659	0.749539	0.795091	0.974374
AC007906.2	5.46565	6.28931	178.169	-0.395743	0.563323	0.482357	0.908379
AC007920.1	0	0.216195	1.65339	3.96288	2.24516	0.0775514	0.486417
AC007920.2	0.297226	1.57233	16.3519	1.90105	0.715566	0.00789068	0.12375
AC007922.2	0.346764	0.393082	6.94137	-0.497015	0.765852	0.516357	0.918874
AC007938.1	0.429326	1.00236	13.256	0.496866	0.638274	0.436303	0.888693
AC007938.2	1.75033	2.67296	42.2049	-0.0193997	0.398752	0.961197	0.996285
AC007938.3	19.7985	25.9041	650.723	-0.252853	0.324732	0.436185	0.888599
AC007950.2	1.55218	1.94575	33.042	-0.377993	0.41288	0.359927	0.852512
AC007952.2	0.264201	0.53066	6.89923	0.332583	0.950152	0.726315	0.962015
AC007952.4	9.57728	15.2909	298.939	0.116014	0.411222	0.777851	0.970824
AC007991.3	0.478864	1.13994	14.6041	0.363637	0.608587	0.550167	0.92712
AC007996.1	7.38111	6.91824	166.288	-0.695581	0.428157	0.104249	0.561663
AC007998.3	0.544914	1.00236	14.015	0.293522	0.738583	0.691064	0.955702
AC007998.4	0.396301	0.393082	7.48408	-0.704743	0.744393	0.343774	0.844037
AC008011.2	0.759577	0.648585	16.7176	-1.07967	0.756074	0.153294	0.653416
AC008014.1	20.6572	36.419	1479.84	0.671928	0.330531	0.0420655	0.351199
AC008026.3	1.0568	1.6706	25.286	-0.0626428	0.480951	0.89637	0.988187
AC008035.1	0.511889	1.29717	15.9622	0.677636	0.534977	0.205276	0.72302
AC008040.1	0.809115	1.57233	22.7559	0.443409	0.559665	0.4282	0.884948
AC008050.1	3.17041	5.5228	117.059	0.12723	0.609187	0.834563	0.981199
AC008056.1	3.38507	10.1022	198.044	1.0867	0.565461	0.0546311	0.405789
AC008056.2	1.12285	3.98978	52.506	1.23345	0.62651	0.0489804	0.381589
AC008060.2	0	0.727201	5.889	5.79298	1.58031	0.000246636	0.0155162
AC008067.1	1.4531	4.20597	56.6566	0.992042	0.475814	0.037075	0.327051
AC008073.2	0.677015	0.805818	13.2288	-0.425374	0.753518	0.572402	0.93145
AC008074.2	0.990753	3.28223	37.6381	1.11658	0.553058	0.0434957	0.358344
AC008079.1	2.26222	4.54009	61.5771	0.310122	0.344626	0.368183	0.857969
AC008080.3	0	0.550314	4.13728	5.28115	1.62848	0.0011828	0.0382783
AC008080.4	0	0.53066	13.1601	6.95276	1.92276	0.000299156	0.0170575
AC008083.2	0.792602	0.96305	17.1039	-0.394771	0.631097	0.531622	0.92187
AC008083.3	3.53369	5.5228	91.4964	0.099499	0.472736	0.833297	0.98102
AC008088.1	0.71004	1.59198	20.2181	0.497651	0.649808	0.44377	0.892758
AC008105.1	1.10634	2.57469	32.7159	0.527753	0.440273	0.230647	0.752176
AC008105.3	2.27873	3.63601	64.6841	0.20647	0.499009	0.67905	0.954443
AC008114.1	0.330251	0.687893	9.75793	0.528219	0.796999	0.507484	0.917451
AC008115.1	0.77609	1.27752	18.4649	0.021193	0.604068	0.972013	0.996582
AC008115.2	12.6486	18.9465	358.657	-0.0789591	0.337724	0.815142	0.977046
AC008115.3	1.71731	2.96777	43.2188	0.132203	0.394474	0.737521	0.964033
AC008115.4	0.610964	1.00236	14.807	0.0317469	0.59294	0.9573	0.995593
AC008119.1	4.64003	6.66274	110.091	-0.150143	0.249112	0.5467	0.926819
AC008121.3	0.346764	0	4.09936	-5.68694	1.76014	0.00123373	0.0388208
AC008124.1	28.1704	43.1997	924.149	0.0856689	0.184196	0.641863	0.946082
AC008127.1	0.115588	1.57233	22.2711	3.71512	1.05127	0.000409396	0.0207726
AC008147.1	0.693527	1.4544	22.461	0.684245	0.476012	0.150589	0.649766
AC008147.2	7.79392	6.46619	183.732	-1.09617	0.545098	0.0443301	0.362017
AC008149.2	1.91546	2.12264	39.3888	-0.501778	0.444995	0.259487	0.77881
AC008170.1	2.22919	3.18396	80.1183	0.0567651	0.554831	0.91851	0.991118
AC008250.1	0.743065	1.1989	23.4209	0.275709	0.630061	0.661683	0.9509
AC008264.2	2.24571	3.40016	54.1912	-0.128452	0.31792	0.686185	0.955095
AC008269.1	28.6658	31.2697	1158.95	-0.489918	0.280374	0.0805726	0.495892
AC008277.1	3.31902	5.3066	81.3201	0.0935736	0.340143	0.783239	0.972479
AC008278.2	0.396301	1.12028	13.2119	0.781654	0.767556	0.308503	0.820707
AC008280.2	1.1889	1.59198	26.2618	-0.319686	0.436134	0.463558	0.901654
AC008393.1	6.93527	11.8514	184.728	0.107798	0.281095	0.701353	0.957329
AC008395.1	0.297226	0.53066	7.59409	0.0946447	0.799091	0.905719	0.988999
AC008397.1	0.759577	1.82783	24.4662	0.709507	0.48829	0.146212	0.643509
AC008403.3	1.13937	1.65094	25.7189	-0.0981929	0.424791	0.817194	0.977171
AC008415.1	9.8745	13.4237	3685.86	0.0526652	1.68504	0.975067	0.996613
AC008429.1	3.40159	6.21069	88.7557	0.146264	0.275705	0.595758	0.935812
AC008429.3	2.03104	4.24528	56.5081	0.397719	0.308882	0.197882	0.714334
AC008438.1	19.7985	34.2374	722.574	0.23816	0.276068	0.38831	0.868394
AC008438.2	1.4531	2.31918	36.0797	-0.014123	0.481293	0.97659	0.996613
AC008443.2	3.46764	5.69969	85.9482	0.107676	0.382016	0.778049	0.970828
AC008443.3	0	0.452044	3.17233	4.90186	1.93502	0.0113013	0.155121
AC008443.4	23.2662	37.9127	811.438	0.201196	0.20716	0.331443	0.836025
AC008443.6	0.660502	2.33884	25.0094	1.16172	0.523775	0.026556	0.269698
AC008462.1	11.2285	18.5731	366.11	0.0811478	0.223915	0.71705	0.959982
AC008464.1	0	0.668239	4.97561	5.54399	1.64679	0.000761194	0.0295809
AC008467.1	17.6189	22.3664	591.782	-0.290588	0.254007	0.252617	0.772393
AC008474.1	0.71004	0.746855	14.2253	-0.687087	0.659464	0.297464	0.812267
AC008494.3	1.28798	1.61164	27.4658	-0.335061	0.445944	0.452441	0.897426
AC008496.2	0.396301	0.687893	10.5536	0.219857	0.907989	0.808674	0.976652
AC008505.1	0.379789	0.294811	7.4651	-0.987824	1.0715	0.356575	0.851496
AC008507.4	1.43659	2.35849	35.173	0.0373147	0.47351	0.937188	0.992533
AC008522.1	2.60898	5.28695	79.2502	0.496123	0.494048	0.315282	0.825568
AC008525.1	0.511889	0.86478	12.2191	0.203134	0.933817	0.827795	0.979542
AC008532.1	1.08983	2.3978	31.1094	0.468868	0.463034	0.311251	0.823151
AC008534.1	3.96301	3.57704	87.019	-0.783909	0.488043	0.108223	0.571699
AC008537.2	0.924703	1.37579	21.059	-0.0924548	0.587077	0.874864	0.98801
AC008537.4	2.47688	4.08805	62.0251	0.0633076	0.363393	0.861698	0.98656
AC008543.1	14.3824	26.1792	531.874	0.251631	0.22791	0.26956	0.789236
AC008549.2	0.759577	1.80818	22.4238	0.497429	0.502342	0.322067	0.830148
AC008554.1	7.85997	12.0086	198.858	0.0124734	0.325064	0.969391	0.996476
AC008555.1	0.495376	0.884434	12.3168	0.146921	0.612371	0.810391	0.976652
AC008555.2	0.677015	1.43475	18.8672	0.43451	0.505903	0.390407	0.869304
AC008555.4	2.47688	4.38286	66.2679	0.195972	0.292371	0.502675	0.915563
AC008556.1	0.561427	1.23821	17.0685	0.653147	1.00036	0.513814	0.918775
AC008567.3	0.495376	1.00236	13.4267	0.392797	0.652832	0.547386	0.926819
AC008568.1	0.264201	0.668239	8.8788	0.971875	0.846605	0.250982	0.770943
AC008569.1	0.528402	0.766509	11.9447	-0.140355	0.759262	0.853341	0.984916
AC008569.2	2.49339	3.77358	59.5662	-0.00247759	0.323751	0.993894	0.998925
AC008571.2	0.660502	0.805818	30.9596	-0.259593	0.504543	0.606894	0.939946
AC008572.1	0	0.53066	4.26	5.32394	1.65637	0.00130803	0.0404864
AC008591.1	3.6823	10.397	556.713	1.70468	0.552582	0.00203595	0.0524088
AC008608.2	10.535	19.0448	303.955	0.23853	0.18324	0.193007	0.708854
AC008610.1	2.84016	6.76101	87.414	0.589376	0.318895	0.0645762	0.443115
AC008622.2	2.04756	2.90881	48.7737	-0.124498	0.493221	0.800717	0.975699
AC008625.1	0.346764	0.393082	7.296	-0.559447	0.841261	0.506044	0.917224
AC008629.1	17.5694	25.3734	681.665	-0.0627112	0.322124	0.845643	0.982547
AC008649.1	0	0.805818	5.8537	5.78179	1.51334	0.000133149	0.010708
AC008649.2	3.61625	4.30425	78.8728	-0.457981	0.416425	0.271423	0.790836
AC008662.1	0.280713	0	4.17401	-5.71758	1.65203	0.00053829	0.0241355
AC008667.1	18.0812	16.6863	639.403	-1.11077	0.516641	0.0315561	0.299425
AC008667.4	0.429326	0	5.34065	-6.06657	1.6622	0.000262524	0.0162107
AC008676.1	1.5852	2.45676	37.3845	-0.0734504	0.371978	0.843468	0.98187
AC008686.1	1.08983	1.4544	24.5783	-0.23638	0.633183	0.70891	0.958626
AC008691.1	2.77411	5.7783	140.129	0.700686	0.390561	0.0728049	0.4691
AC008696.2	1.63474	3.71462	50.5619	0.526199	0.572852	0.358325	0.852093
AC008700.1	0.478864	1.4544	16.949	0.823992	0.551569	0.135201	0.624732
AC008708.2	0.77609	2.53538	29.6789	1.04634	0.699412	0.134648	0.623668
AC008728.1	2.72457	4.46148	69.6562	0.0096042	0.392557	0.980481	0.996826
AC008731.1	26.5522	35.5739	806.053	-0.254998	0.213297	0.23189	0.75313
AC008735.1	1.84941	2.37814	40.7605	-0.304265	0.38494	0.429282	0.885149
AC008735.2	2.92272	6.36792	84.7564	0.427487	0.506014	0.398216	0.871695
AC008735.4	0	0.511006	3.70611	5.12256	1.66777	0.0021299	0.0537334
AC008736.1	1.61823	3.65566	49.2012	0.598809	0.374984	0.11029	0.576925
AC008738.1	0.214663	0.43239	5.47288	0.33541	1.18121	0.776446	0.970621
AC008738.2	0.610964	1.78852	20.2958	0.887076	0.665947	0.182843	0.698003
AC008747.1	1.35403	3.16431	43.4497	0.662376	0.484177	0.171298	0.682148
AC008750.3	0.412814	0.923742	12.2776	0.472347	0.810389	0.559984	0.927989
AC008750.6	1.48613	2.81053	47.0699	0.341159	0.37705	0.365565	0.856546
AC008751.3	0.743065	2.1423	27.489	0.973111	0.567004	0.0861193	0.511525
AC008752.1	0.990753	1.74921	26.2484	0.187438	0.475758	0.693597	0.955912
AC008752.2	0.97424	2.22091	28.1642	0.588765	0.485023	0.22479	0.745945
AC008758.2	3.26948	5.73899	83.7605	0.171531	0.321975	0.594209	0.935812
AC008761.1	3.00528	5.11006	78.134	0.0360345	0.571744	0.949746	0.993793
AC008764.2	1.89894	4.0684	52.4911	0.334214	0.480065	0.486314	0.910662
AC008764.6	1.42008	3.24292	42.9572	0.582372	0.547809	0.287739	0.805056
AC008764.7	1.25495	1.65094	26.5764	-0.330614	0.466462	0.478468	0.906868
AC008764.8	4.29326	9.57154	137.79	0.551852	0.543451	0.309887	0.821787
AC008770.3	2.03104	3.00708	47.7107	-0.174068	0.418916	0.677761	0.954101
AC008771.1	50.2477	67.1384	2445.56	-0.143135	0.261579	0.584244	0.935364
AC008781.1	3.61625	5.38522	84.6959	-0.137622	0.444954	0.757097	0.966307
AC008781.2	2.14663	3.10535	48.9447	-0.0968324	0.400726	0.809057	0.976652
AC008825.1	0.429326	0.707547	11.6836	0.334138	0.624399	0.592557	0.935524
AC008840.1	1.10634	2.1816	34.1599	0.362339	0.537988	0.500625	0.915211
AC008870.2	3.51717	5.09041	82.6299	-0.156703	0.372019	0.673591	0.953642
AC008870.4	2.08058	3.32154	51.29	-0.0418853	0.335993	0.900792	0.988551
AC008871.1	5.18494	7.29167	122.887	-0.160686	0.286918	0.575451	0.932822
AC008875.1	0.809115	1.06132	18.1824	-0.137914	0.543827	0.799805	0.975235
AC008875.2	0.313738	0.412736	7.17456	-0.127042	0.924393	0.890689	0.988187
AC008875.3	5.49868	5.95519	125.597	-0.565003	0.362902	0.119494	0.5948
AC008883.1	1.81638	3.87186	50.8509	0.43686	0.6191	0.480414	0.907563
AC008883.3	1.81638	3.71462	50.1421	0.428614	0.413411	0.29984	0.813212
AC008892.1	3.59974	4.75629	85.584	-0.200413	0.33994	0.55549	0.927989
AC008894.2	0.660502	1.33648	17.5507	0.305372	0.616415	0.620318	0.941455
AC008897.2	0.528402	1.1989	17.314	0.214033	0.66946	0.749188	0.96448
AC008897.3	0	0.569969	4.01858	5.24349	1.69241	0.00194679	0.0508104
AC008906.1	0.77609	1.59198	21.7301	0.436934	0.451199	0.332853	0.837184
AC008906.2	0.495376	1.37579	15.6383	0.798805	0.753757	0.289252	0.805667
AC008915.1	1.66777	2.08333	35.2135	-0.426212	0.426844	0.318027	0.828123
AC008915.2	25.1651	32.1541	728.855	-0.233223	0.27082	0.389141	0.868941
AC008937.1	0.330251	0.86478	10.6318	0.554523	0.847673	0.513002	0.918386
AC008937.2	4.85469	7.42925	123.144	-0.0188319	0.352631	0.95741	0.995593
AC008937.3	0.346764	0.609277	8.65035	0.182811	0.750723	0.807608	0.976532
AC008945.2	0.891678	1.88679	39.6009	0.787965	0.69869	0.259415	0.778783
AC008946.1	9.36262	15.1336	246.926	0.0339329	0.215891	0.875106	0.98801
AC008957.1	1.81638	4.34355	58.7421	0.641941	0.421984	0.128198	0.611935
AC008957.2	7.7609	17.8852	342.684	0.869652	0.374425	0.0201988	0.225771
AC008966.1	5.51519	8.6478	141.644	-0.0483509	0.350872	0.890397	0.988187
AC008966.2	0	0.452044	3.34243	4.97607	1.89623	0.00868534	0.130243
AC008966.3	0.495376	0.727201	11.3041	-0.147999	0.632024	0.814855	0.976977
AC008969.1	35.7827	52.5157	1339.13	0.000237577	0.170824	0.99889	0.999448
AC008972.2	0.462351	0.884434	12.269	0.279362	0.78667	0.7225	0.961175
AC008982.2	3.07133	4.87421	73.7423	0.02493	0.311906	0.936295	0.992533
AC009005.1	7.06737	12.048	206.844	0.256613	0.320493	0.423317	0.88239
AC009019.1	0.330251	0.550314	8.14668	0.122155	0.764575	0.873063	0.98801
AC009032.1	0.379789	0.511006	8.24849	-0.241884	0.718337	0.736323	0.963638
AC009041.1	0.511889	0.943396	12.7689	0.153401	0.964246	0.873599	0.98801
AC009041.3	0.462351	0.904088	12.2041	0.268514	0.608273	0.658897	0.950232
AC009053.2	1.38705	2.45676	34.3762	0.194301	0.588118	0.741115	0.964426
AC009053.3	5.23448	9.80739	147.744	0.253634	0.227817	0.265569	0.785486
AC009054.1	0.330251	0.687893	8.88031	0.362002	0.714904	0.612601	0.940683
AC009054.2	4.54095	6.74135	109.261	-0.0960347	0.265352	0.717416	0.959982
AC009055.1	0	0.491352	4.29565	5.33467	1.67179	0.00141787	0.0426019
AC009060.1	7.94254	13.9151	222.81	0.132078	0.247953	0.59426	0.935812
AC009061.2	16.6446	25.9827	568.599	0.0724863	0.357142	0.839165	0.981567
AC009063.2	0	0.294811	2.36128	4.4764	1.92388	0.0199783	0.224248
AC009063.3	0	0.157233	1.09168	3.36623	2.52457	0.182405	0.69792
AC009065.2	0.825627	1.29717	20.5235	0.0351671	0.582313	0.951843	0.99468
AC009065.4	4.22721	6.07311	103.177	-0.203196	0.320871	0.526561	0.921471
AC009065.5	0.280713	0	3.3145	-5.37987	1.75858	0.00221921	0.0547061
AC009065.8	1.13937	1.31682	22.7465	-0.469846	0.518532	0.364878	0.856046
AC009081.2	0	0.825472	8.84728	6.38142	1.50589	2.26e-05	0.00372961
AC009088.1	1.51915	2.43711	36.7059	-0.0134685	0.49329	0.978218	0.996613
AC009090.1	0.594452	1.35613	17.2213	0.427417	0.72906	0.557702	0.927989
AC009090.6	1.88243	3.69497	49.5613	0.271513	0.441247	0.538336	0.92426
AC009093.2	0.478864	1.31682	21.0405	0.957251	0.586574	0.102693	0.559026
AC009097.1	5.97754	7.74371	135.576	-0.250162	0.244145	0.30553	0.818273
AC009097.2	3.71532	3.69497	83.6691	-0.627876	0.614095	0.306572	0.819226
AC009102.1	0.379789	0.982704	11.6801	0.69144	0.801937	0.388571	0.868715
AC009102.4	2.16314	4.22563	58.5969	0.288145	0.459725	0.530805	0.921618
AC009107.2	32.7774	48.1918	1081.6	0.0317163	0.187673	0.865799	0.987115
AC009108.3	0.462351	1.04167	13.1802	0.6067	0.682463	0.37401	0.860318
AC009113.1	8.23976	13.9544	221.102	0.0717294	0.304305	0.813654	0.976884
AC009118.2	1.75033	2.8695	43.1401	0.0380274	0.383146	0.920939	0.991225
AC009120.2	48.4974	68.1997	2466.78	-0.0641186	0.216531	0.76714	0.968369
AC009120.3	1.08983	1.41509	23.2401	-0.283855	0.48076	0.554903	0.927989
AC009120.4	0.809115	2.31918	27.4653	0.884588	0.617909	0.152263	0.652543
AC009120.5	0.544914	1.72956	19.1821	0.854483	0.689645	0.215339	0.734328
AC009121.3	0	0.746855	5.76247	5.76417	1.61971	0.000372615	0.0196584
AC009126.1	9.06539	15.2123	326.032	0.221119	0.383746	0.564472	0.929062
AC009127.1	0.214663	0.452044	6.08969	0.509302	0.875694	0.560837	0.928454
AC009133.1	6.25826	4.7956	113.267	-1.06116	0.427213	0.0129951	0.169314
AC009133.4	0.264201	0	3.01345	-5.24885	1.81374	0.00380446	0.0778102
AC009137.1	3.99604	5.56211	93.8921	-0.196231	0.339547	0.563317	0.928909
AC009139.1	1.61823	3.91116	57.3903	0.774789	0.607299	0.202027	0.719299
AC009139.2	6.39036	10.0039	183.206	0.0246578	0.319617	0.938506	0.992533
AC009141.1	0.412814	0.766509	10.2874	0.212374	0.701972	0.762242	0.967308
AC009145.3	0	0.511006	3.6387	5.09906	1.70854	0.00284074	0.0646581
AC009148.1	3.99604	5.44418	92.5868	-0.231787	0.323725	0.473992	0.904931
AC009152.3	0.231176	0.904088	9.60558	1.42551	0.837429	0.0887092	0.51841
AC009152.6	0	0.569969	4.1291	5.28349	1.7063	0.0019585	0.0509364
AC009159.3	0.759577	1.47406	20.1144	0.366256	0.585439	0.531572	0.92186
AC009163.1	3.17041	6.5055	115.224	0.457686	0.632713	0.469452	0.902767
AC009163.7	1.48613	3.51808	44.4856	0.519021	0.549326	0.344744	0.844224
AC009171.2	0.280713	0.884434	9.81125	0.981941	0.8358	0.240054	0.7608
AC009185.1	3.1539	5.62107	89.1845	0.168003	0.380008	0.658414	0.950166
AC009226.1	2.74108	5.03145	109.451	0.298655	0.300838	0.320835	0.829409
AC009227.1	0.412814	0.491352	9.26465	-0.383071	0.675592	0.570704	0.93145
AC009228.1	5.0033	7.86164	128.655	-0.00634435	0.252439	0.97995	0.996743
AC009229.2	0	1.02201	20.0448	7.55573	1.70571	9.44e-06	0.00207606
AC009230.1	0.379789	0.373428	7.97361	-0.857761	0.972723	0.377877	0.863729
AC009242.1	3.84742	5.54245	91.7071	-0.121942	0.324464	0.707046	0.958626
AC009244.1	3.97952	5.38522	90.8579	-0.249747	0.279446	0.371471	0.859707
AC009262.1	1.99802	2.45676	74.8251	-0.347088	0.787612	0.659442	0.950294
AC009264.1	4.32629	6.80031	215.592	0.465848	0.415197	0.261865	0.781
AC009269.2	1.321	2.94811	38.8266	0.536613	0.411964	0.192721	0.708713
AC009269.4	0.743065	0.884434	15.1726	-0.332732	0.726849	0.647115	0.947774
AC009271.1	8.38838	11.2814	692.769	0.00535384	0.619283	0.993102	0.998925
AC009271.2	0.77609	1.27752	19.9136	0.156861	0.919985	0.864614	0.986911
AC009275.1	0.247688	0.628931	8.48118	0.769072	0.971146	0.428406	0.884948
AC009276.1	0.660502	0.982704	15.2457	-0.0144678	0.547419	0.978915	0.996643
AC009283.1	2.84016	3.69497	62.0045	-0.306637	0.318525	0.335709	0.837465
AC009292.2	0.809115	1.23821	22.557	-0.192815	0.542139	0.722098	0.960978
AC009299.2	2.67503	6.62343	103.528	0.703327	0.426637	0.0992422	0.547839
AC009301.1	0.0165126	0.255503	2.02796	3.17095	2.34538	0.176376	0.688676
AC009303.2	2.87318	4.91352	71.1049	0.0690397	0.406839	0.865248	0.986994
AC009309.1	2.59247	4.59906	67.6551	0.264429	0.524686	0.614278	0.941175
AC009312.1	2.46037	5.58176	86.7338	0.573406	0.392923	0.144473	0.640215
AC009315.1	63.4412	87.2445	9312.1	0.377162	0.173577	0.0297892	0.288842
AC009318.1	10.9974	14.603	333.815	-0.258004	0.261217	0.323299	0.831725
AC009318.2	1.17239	1.72956	26.6459	-0.154133	0.482754	0.749516	0.964614
AC009318.3	2.87318	3.95047	65.4756	-0.167066	0.288241	0.56218	0.928542
AC009318.4	0.396301	0	4.88226	-5.9384	1.6015	0.000208878	0.0139846
AC009365.3	3.0218	4.61871	74.8878	-0.0828838	0.292408	0.77683	0.970621
AC009403.1	16.0667	23.6046	431.669	-0.0698166	0.18548	0.706611	0.958626
AC009403.2	4.64003	9.31604	146.167	0.459908	0.322297	0.153589	0.653416
AC009404.1	5.08587	9.47327	146.946	0.286701	0.360353	0.426257	0.883983
AC009407.1	0.544914	1.57233	18.2103	1.03568	1.15305	0.369072	0.858991
AC009411.2	0.198151	0	2.42743	-4.9264	2.16286	0.0227431	0.245442
AC009435.1	1.22193	2.53538	49.7028	0.507828	0.490324	0.300343	0.813326
AC009478.1	0.462351	0.569969	9.58382	-0.403979	0.690038	0.558249	0.927989
AC009480.1	0.396301	0.589623	8.71687	-0.0886891	0.750581	0.90594	0.988999
AC009486.2	0.825627	1.74921	23.6475	0.308295	0.601322	0.608165	0.940328
AC009495.1	4.50793	5.44418	133.451	-0.331196	0.291616	0.25607	0.776022
AC009495.3	0.726552	1.02201	26.263	0.201516	1.42448	0.887501	0.988187
AC009501.2	13.5238	20.283	417.698	0.0112049	0.272673	0.967222	0.996448
AC009505.1	11.2781	20.8333	384.606	0.238932	0.315268	0.448528	0.895529
AC009506.1	11.4762	15.1533	287.336	-0.207	0.266682	0.437629	0.889236
AC009509.1	0.445839	0.786164	11.2457	-0.0102549	0.709886	0.988474	0.998268
AC009509.2	0.511889	0.746855	13.3823	-0.0180148	0.702835	0.979551	0.996712
AC009509.4	0.264201	0.53066	7.0701	0.232991	0.813264	0.774504	0.970221
AC009518.1	3.286	3.30189	104.198	-0.292555	0.457484	0.522506	0.920436
AC009522.1	2.8897	6.5055	162.482	0.761634	0.464232	0.100874	0.552911
AC009542.1	2.16314	2.94811	48.1958	-0.277457	0.446268	0.53412	0.923225
AC009549.1	1.30449	4.89387	64.2507	1.329	0.527012	0.0116766	0.158332
AC009554.1	8.45443	15.5071	237.619	0.212217	0.270691	0.43305	0.887074
AC009560.1	0.511889	2.16195	21.5078	1.43015	0.922409	0.121032	0.598313
AC009560.3	1.07332	1.69025	25.3141	-0.0249293	0.463407	0.957098	0.995593
AC009560.4	2.08058	4.0684	57.959	0.233318	0.376412	0.535358	0.923747
AC009562.1	3.26948	1.55267	102.059	-2.49722	0.753297	0.000916261	0.0325755
AC009563.1	0	0.609277	4.82134	5.50696	1.63766	0.000771822	0.0297964
AC009570.1	2.74108	5.24764	74.7863	0.275942	0.293461	0.347063	0.845487
AC009623.1	0.462351	1.29717	27.245	1.07628	0.740489	0.146094	0.64345
AC009630.1	8.22325	12.9127	238.946	0.0183328	0.236198	0.938133	0.992533
AC009630.2	0	0.334119	2.38911	4.491	1.97641	0.0230685	0.248084
AC009630.3	0.313738	0.648585	8.47554	0.314899	0.728604	0.6656	0.951195
AC009646.2	0.396301	0.648585	19.9708	-0.466265	1.037	0.652979	0.948856
AC009654.1	4.40885	6.83962	227.188	0.452329	0.853827	0.596274	0.935812
AC009686.1	0.445839	0.904088	11.9038	0.423674	0.646254	0.512092	0.918352
AC009690.2	29.1777	38.8954	993.966	-0.226825	0.242429	0.349462	0.847111
AC009704.2	0.264201	0.412736	5.95591	-0.0723488	0.879339	0.934427	0.992533
AC009716.1	2.60898	5.54245	74.2178	0.453457	0.474296	0.33904	0.83974
AC009731.1	0.412814	0.884434	12.5338	0.470302	0.818356	0.5655	0.929659
AC009754.1	0.429326	0.53066	8.91963	-0.402814	0.767714	0.599797	0.936964
AC009754.2	1.17239	2.24057	32.7896	0.161234	0.617141	0.793892	0.974294
AC009779.2	16.8428	24.2728	456.787	-0.0893024	0.175649	0.611163	0.940328
AC009802.1	2.09709	5.18868	65.3353	0.654247	0.458617	0.153705	0.653416
AC009812.1	4.62351	9.35535	135.839	0.380273	0.232144	0.101403	0.554427
AC009812.3	0.71004	1.31682	18.1123	0.244382	0.509225	0.631292	0.943938
AC009812.4	2.21268	3.10535	51.0924	-0.147615	0.380467	0.698028	0.956389
AC009831.1	1.5852	2.94811	42.0124	0.192451	0.38194	0.614347	0.941175
AC009878.1	0.577939	0.727201	12.1218	-0.359095	0.690004	0.602768	0.937977
AC009878.2	0	0.275157	2.67756	4.65547	1.87168	0.012871	0.168321
AC009879.4	7.69485	15.566	349.862	0.733393	0.343787	0.0329021	0.306261
AC009884.1	1.25495	2.45676	34.2033	0.374465	0.626005	0.549718	0.92712
AC009899.1	0.957728	3.63601	51.6065	1.32284	0.700565	0.0589921	0.421958
AC009902.2	1.02378	3.125	35.5801	0.897949	0.680412	0.186931	0.702219
AC009902.3	0.330251	1.17925	12.4967	1.09243	0.71783	0.128048	0.611935
AC009948.1	0.875165	2.04403	25.9989	0.606859	0.525609	0.248261	0.767032
AC009948.2	0.462351	0.904088	12.4638	0.357979	0.702628	0.610412	0.940328
AC009950.1	3.69881	4.1077	83.5044	-0.521994	0.315936	0.0984904	0.546164
AC009951.5	2.57596	3.95047	61.2504	-0.0689339	0.380027	0.85606	0.985556
AC009951.6	9.19749	18.0818	296.381	0.457524	0.393181	0.244567	0.764494
AC009955.2	0.214663	0.216195	4.11164	-0.678522	1.05737	0.521064	0.920082
AC009955.3	0	0.491352	3.7062	5.12734	1.79937	0.0043786	0.0846117
AC009955.4	1.88243	3.83255	51.3678	0.372014	0.559883	0.506403	0.917224
AC009961.1	16.1162	21.3443	554.686	-0.131194	0.22018	0.551277	0.92712
AC009961.3	0.313738	0	3.95154	-5.64309	2.02282	0.00527533	0.0954284
AC009962.1	0.379789	0.982704	12.4149	0.769305	0.63742	0.227469	0.749196
AC009974.1	0.0825627	0	0.959915	-3.59486	2.59523	0.165998	0.675732
AC009974.2	0.97424	1.49371	23.8132	-0.102412	0.544581	0.850832	0.984731
AC009975.1	7.893	13.4237	530.907	0.240972	0.381909	0.528062	0.921471
AC009975.2	1.10634	3.04638	46.812	1.32161	0.783843	0.0917827	0.527612
AC009996.1	2.04756	2.81053	45.7404	-0.255151	0.36338	0.482579	0.90845
AC010092.1	0.941215	2.57469	38.3514	0.831561	0.660782	0.208229	0.725995
AC010096.1	0	0.373428	2.89124	4.76962	1.84738	0.00982798	0.141603
AC010132.4	0.330251	0.86478	10.3459	0.734752	0.655508	0.262335	0.781037
AC010148.1	1.27147	5.42453	86.8297	1.54491	0.708865	0.029301	0.285908
AC010157.1	0.231176	0.255503	4.63982	-0.70438	1.23887	0.569651	0.93145
AC010168.1	7.03435	7.38994	185.562	-0.53916	0.31969	0.0916977	0.527246
AC010168.2	2.57596	3.75393	63.9122	-0.147929	0.420163	0.724782	0.96177
AC010173.1	2.37781	4.55975	89.512	0.287883	0.511021	0.573197	0.931775
AC010175.1	1.02378	2.53538	33.4516	0.708386	0.462839	0.125887	0.608516
AC010184.1	0	0.294811	2.04891	4.27332	2.1195	0.0437795	0.359906
AC010186.1	0	0.452044	3.38154	4.99217	1.77225	0.00484967	0.0907905
AC010186.3	1.98151	4.46148	57.9381	0.508235	0.359345	0.157263	0.660108
AC010198.1	2.49339	4.04874	73.3745	0.169413	0.55808	0.76146	0.967203
AC010198.2	1.55218	2.3978	48.2672	-0.117609	0.440917	0.789671	0.973069
AC010201.1	1.33752	2.22091	33.7219	0.0144925	0.406887	0.971587	0.996582
AC010201.2	2.24571	3.79324	56.4324	0.0707791	0.347546	0.838624	0.981524
AC010201.3	32.0674	40.9395	1190.04	-0.277148	0.284631	0.330201	0.835772
AC010203.2	0.247688	0	2.93487	-5.20376	1.8203	0.00425321	0.0831923
AC010207.1	0.71004	1.53302	20.7141	0.582848	0.710062	0.411737	0.876005
AC010210.1	23.4974	35.1808	856.769	0.170365	0.24014	0.478051	0.906644
AC010226.1	7.67834	10.5542	182.412	-0.206864	0.39031	0.596113	0.935812
AC010230.1	0	0.569969	4.50897	5.41092	1.70352	0.0014916	0.0441365
AC010245.1	0.759577	1.06132	16.9603	-0.229576	0.541857	0.671796	0.952923
AC010245.2	1.81638	2.35849	39.6764	-0.250952	0.446677	0.574238	0.932214
AC010247.2	0.528402	1.49371	45.6672	1.07687	1.09492	0.325355	0.832888
AC010255.1	8.0251	9.61085	205.719	-0.38184	0.439551	0.385008	0.867078
AC010255.2	8.0251	9.43396	220.448	-0.46353	0.279699	0.09747	0.543623
AC010260.1	15.6209	11.4583	357.862	-1.15637	0.445084	0.00937396	0.137392
AC010261.1	0.412814	0.491352	8.48939	-0.419713	0.850839	0.621805	0.942066
AC010261.2	5.2675	5.3066	119.079	-0.691382	0.41645	0.096878	0.54235
AC010267.1	0	1.08097	9.56056	6.49225	1.67368	0.000104877	0.00954219
AC010271.2	0.198151	0.471698	5.54294	0.54346	0.953996	0.568903	0.931338
AC010273.2	6.55548	11.5173	177.9	0.130001	0.373849	0.728039	0.962515
AC010273.3	0	0.668239	7.28986	6.09496	1.47364	3.53e-05	0.0046816
AC010275.1	0.396301	1.08097	12.797	0.904906	0.717632	0.207323	0.724906
AC010280.1	0	0.255503	3.0417	4.83481	1.76687	0.00621207	0.105827
AC010285.3	0.627477	1.65094	19.4076	0.686838	0.538795	0.202392	0.719346
AC010300.1	0.660502	0.923742	14.4763	-0.211725	0.601103	0.724667	0.961669
AC010307.2	0	0.393082	3.081	4.86275	2.02541	0.0163561	0.19822
AC010307.4	0	0.589623	5.13391	5.59581	2.3598	0.0177252	0.208954
AC010319.3	0	0.687893	7.03664	6.05181	1.85009	0.00107134	0.0356698
AC010319.4	1.13937	3.08569	37.52	0.758344	0.506334	0.134207	0.622669
AC010320.1	0.478864	0.589623	10.4797	-0.322154	0.669657	0.630465	0.943696
AC010320.2	4.19419	7.54717	110.89	0.185879	0.264151	0.481628	0.907816
AC010320.3	4.24373	8.49057	123.598	0.360964	0.370105	0.329411	0.834858
AC010320.4	3.88045	8.19575	114.007	0.327092	0.355501	0.357526	0.851496
AC010325.1	3.59974	7.80267	112.008	0.479659	0.270685	0.0763914	0.481856
AC010326.3	1.00727	1.90645	26.2254	0.285407	0.445422	0.521681	0.920115
AC010327.4	0.396301	0.687893	10.1282	0.217322	0.705413	0.758023	0.966307
AC010327.5	2.13012	5.07075	64.897	0.669448	0.446407	0.133709	0.622336
AC010327.7	3.23646	4.83491	81.5803	-0.0407785	0.258325	0.874569	0.98801
AC010327.8	0.990753	1.33648	25.1348	-0.408503	0.946389	0.666	0.951195
AC010331.1	3.00528	5.24764	80.2741	0.158813	0.405146	0.695067	0.956165
AC010333.2	2.24571	3.75393	56.9516	0.0515605	0.326424	0.874492	0.98801
AC010336.1	1.12285	2.67296	32.6654	0.585345	0.492937	0.235045	0.756108
AC010336.3	0.677015	1.82783	21.693	0.642681	0.901352	0.475834	0.905384
AC010336.5	4.55746	7.74371	119.916	0.20045	0.553307	0.717145	0.959982
AC010336.6	0.264201	0.923742	9.83765	1.13633	0.748019	0.128733	0.612655
AC010336.7	1.76684	5.48349	65.0968	0.981041	0.562252	0.0810122	0.497762
AC010343.3	0.957728	1.86714	44.1869	0.0451903	0.54346	0.93373	0.992332
AC010359.2	0.792602	2.12264	24.8776	0.797674	0.724744	0.271058	0.790717
AC010359.3	9.46169	16.4505	273.611	0.154951	0.214574	0.470215	0.903396
AC010395.1	1.00727	1.84748	33.6219	0.309271	0.809947	0.702579	0.957896
AC010401.1	0.660502	1.02201	15.2275	-0.0560324	0.537736	0.91701	0.991042
AC010422.1	0	0.589623	5.01156	5.56264	1.79946	0.00199299	0.0515636
AC010422.2	4.57398	6.60377	117.755	-0.148154	0.280257	0.597059	0.936132
AC010457.1	0.313738	0	3.75517	-5.55798	1.7509	0.00150165	0.0441499
AC010463.3	0.412814	0.569969	8.97426	-0.221437	0.687018	0.747213	0.96448
AC010476.2	0.726552	1.37579	28.8688	0.372418	0.411519	0.365474	0.856546
AC010478.1	0.792602	3.3805	54.2792	1.67425	0.880282	0.057178	0.416264
AC010487.1	1.00727	2.22091	30.5547	0.41632	0.449651	0.354512	0.851081
AC010491.1	1.33752	2.98742	39.6958	0.532101	0.55597	0.338533	0.839728
AC010491.2	0	0.255503	1.76782	4.06129	2.24934	0.0709897	0.462833
AC010501.2	2.39432	3.91116	60.616	0.0595129	0.357892	0.867931	0.98719
AC010503.1	0	0.137579	0.957229	3.17595	2.69514	0.238638	0.759308
AC010504.1	1.37054	2.51572	35.1531	0.192115	0.391326	0.623475	0.942066
AC010511.1	0.643989	1.4544	41.7718	0.834322	0.568974	0.14255	0.63672
AC010519.1	1.93197	3.125	49.3299	0.0418709	0.426702	0.921832	0.991225
AC010524.1	4.92074	8.19575	124.838	0.0930987	0.359553	0.79569	0.974374
AC010528.1	0.462351	0.687893	10.52	-0.0369547	0.675607	0.956379	0.995528
AC010530.1	0.957728	1.25786	20.6358	-0.249154	0.481201	0.604616	0.939048
AC010531.3	0.957728	1.84748	25.4591	0.260383	0.553135	0.637826	0.945207
AC010531.5	1.20542	1.74921	28.5936	-0.274468	0.533163	0.606698	0.939855
AC010531.6	7.99207	12.6572	226.03	0.134627	0.277325	0.627358	0.94271
AC010536.1	0.577939	0.727201	11.9404	-0.350288	0.595159	0.556154	0.927989
AC010536.3	0.396301	0.589623	9.1101	-0.0359059	0.71811	0.960122	0.996285
AC010538.1	13.7384	20.2437	397.158	-0.0514604	0.193962	0.790769	0.973156
AC010542.2	2.04756	2.08333	39.8621	-0.615834	0.461242	0.181822	0.69792
AC010542.4	0.726552	1.25786	22.8137	0.0816991	0.566937	0.885417	0.988187
AC010542.5	0.231176	0.648585	7.32862	0.807502	0.777854	0.299216	0.813212
AC010547.1	1.63474	3.5967	46.8265	0.482171	0.41324	0.243289	0.764241
AC010547.3	2.17966	2.59434	46.4372	-0.435833	0.41753	0.296561	0.811581
AC010551.3	0.0495376	0	0.519248	-2.72326	4.0037	0.496387	0.913659
AC010601.1	0.346764	0.393082	8.61495	-0.768608	0.76401	0.314406	0.825158
AC010615.2	11.7404	14.5047	322.813	-0.346042	0.36177	0.338807	0.83974
AC010618.2	0.627477	1.06132	14.8765	0.087002	0.56456	0.877526	0.988187
AC010618.3	22.1598	31.8986	719.459	-0.081955	0.22701	0.718085	0.960182
AC010623.1	15.7695	17.1384	393.335	-0.5378	0.192025	0.0050996	0.0932769
AC010624.1	2.8897	7.13443	95.9719	0.73736	0.317276	0.0201235	0.225365
AC010624.2	0.346764	0	4.24899	-5.73803	2.43296	0.0183513	0.212872
AC010624.5	0.396301	0.687893	12.2833	0.135461	0.979499	0.890006	0.988187
AC010632.1	7.1004	14.5637	215.464	0.411838	0.34049	0.226454	0.747542
AC010632.2	2.31176	4.71698	63.1754	0.306838	0.390977	0.432572	0.887036
AC010642.2	61.2616	81.7217	3920.36	0.0345988	0.284782	0.903301	0.988886
AC010649.1	0.346764	1.21855	13.1935	1.06567	0.612244	0.0817537	0.499566
AC010654.1	1.53567	3.30189	43.1689	0.394279	0.690638	0.568074	0.931024
AC010680.1	0.528402	1.47406	17.1934	0.791147	0.678278	0.24345	0.764241
AC010680.2	0.561427	2.04403	22.3582	1.15768	0.525248	0.0275194	0.275171
AC010680.3	1.53567	3.32154	43.0046	0.47035	0.391547	0.229651	0.751313
AC010680.4	0.577939	2.33884	24.6429	1.39807	0.503845	0.00552366	0.0979455
AC010680.5	0.198151	0.982704	9.68613	1.66796	0.792916	0.0354156	0.318205
AC010722.1	0.0990753	0	1.21568	-3.93039	3.19478	0.218602	0.738101
AC010727.1	0.528402	0.511006	9.92056	-0.701635	0.810541	0.386689	0.867526
AC010729.1	2.80713	6.56447	86.0336	0.611462	0.393303	0.120021	0.596184
AC010729.2	11.1955	23.8994	419.3	0.641976	0.248186	0.00969069	0.140612
AC010735.2	2.64201	4.34355	71.378	0.0159282	0.44323	0.971333	0.996476
AC010737.1	0.297226	0.550314	7.86002	0.339283	0.739174	0.646232	0.947774
AC010745.2	0	0.589623	4.9596	5.54377	1.63104	0.000676518	0.0274554
AC010746.2	0.280713	0.43239	6.65448	-0.039478	0.926533	0.966014	0.996394
AC010754.1	0.594452	0.845126	15.415	0.27924	0.739236	0.705622	0.958622
AC010761.1	0.957728	1.13994	20.1274	-0.436463	0.481823	0.365012	0.856085
AC010761.2	1.07332	1.31682	22.773	-0.446205	0.52706	0.397223	0.871684
AC010761.3	0.462351	0.687893	10.4136	-0.195194	0.711401	0.783793	0.972624
AC010789.1	0.412814	0.943396	12.6181	0.463165	0.627958	0.460774	0.90101
AC010789.2	2.41083	3.81289	63.9376	0.0385897	0.343114	0.910451	0.989794
AC010809.1	0.330251	0.511006	7.44664	-0.0811637	0.825509	0.921678	0.991225
AC010809.2	3.33554	5.83726	89.5287	0.117304	0.329091	0.721504	0.960936
AC010809.3	0.71004	1.02201	15.9832	-0.145144	0.541339	0.788607	0.973069
AC010834.2	0.379789	0.825472	11.0409	0.402216	0.864664	0.64181	0.946082
AC010834.3	0.643989	1.13994	15.7658	0.186189	0.577708	0.747234	0.96448
AC010857.1	0	0.589623	4.52097	5.40552	1.60299	0.000745845	0.0292148
AC010864.1	0.990753	4.46148	46.5466	1.61333	0.659946	0.0144998	0.182865
AC010883.1	1.79987	3.08569	45.7745	0.11863	0.347298	0.732667	0.96317
AC010883.3	0.825627	1.65094	22.3238	0.400975	0.519123	0.439873	0.890506
AC010889.1	0.726552	1.37579	19.4783	0.29453	0.549191	0.591753	0.935385
AC010889.2	3.03831	5.40487	77.9859	0.161642	0.35229	0.646354	0.947774
AC010894.1	4.35931	10.2594	138.994	0.654643	0.278064	0.0185582	0.214163
AC010894.2	31.572	46.8357	1071.76	0.0519544	0.268438	0.846533	0.982703
AC010896.1	10.502	15.4285	323.196	0.00806948	0.439442	0.985349	0.997618
AC010904.2	0	0.569969	4.14083	5.28693	1.73549	0.00231631	0.0561898
AC010913.1	5.77939	7.27201	138.027	-0.254126	0.32625	0.436022	0.888561
AC010931.1	8.12417	13.0503	327.722	0.215496	0.621605	0.728834	0.962631
AC010931.2	4.82166	4.24528	122.655	-0.83831	0.745284	0.260665	0.779875
AC010967.1	0.990753	1.00236	53.7937	-0.376706	0.703172	0.592149	0.935386
AC010969.2	11.3441	15.625	284.579	-0.165005	0.227364	0.468005	0.902767
AC010969.3	0	0.982704	7.47143	6.13589	1.44965	2.31e-05	0.0037361
AC010973.2	0.1321	0	1.76249	-4.46822	2.18055	0.0404498	0.344045
AC010974.1	2.87318	3.06604	61.415	-0.600769	0.530871	0.257775	0.777701
AC010974.2	19.2206	27.3585	684.967	-0.0928675	0.22753	0.68316	0.954665
AC010976.1	12.4174	19.2414	338.571	-0.0347926	0.244389	0.886791	0.988187
AC010978.1	2.8897	5.69969	78.1329	0.327623	0.365086	0.369512	0.859119
AC010980.1	4.14465	4.87421	104.144	-0.297378	0.315062	0.345236	0.844271
AC010991.1	0	0.196541	1.38449	3.70381	3.14097	0.238322	0.758923
AC010996.1	2.60898	6.76101	117.663	0.955727	0.466316	0.0404108	0.344045
AC010997.3	3.46764	7.84198	130.605	0.653797	0.432283	0.130425	0.616376
AC010997.4	0.610964	1.72956	19.6719	0.783774	0.668882	0.241291	0.761503
AC010997.5	1.00727	1.51336	23.5487	-0.0438114	0.467819	0.925387	0.991821
AC010998.1	0	0.648585	4.71818	5.47426	1.71105	0.00137734	0.0418434
AC010998.2	1.00727	1.1989	20.6646	-0.407202	0.525337	0.438266	0.889687
AC010999.2	1.17239	2.77123	34.9901	0.523784	0.515394	0.309496	0.82128
AC011005.1	0.561427	1.06132	14.8279	0.440998	0.810886	0.586547	0.935364
AC011008.1	0.544914	1.39544	17.2361	0.725288	0.537558	0.177264	0.690175
AC011029.1	0.181638	0.766509	19.4342	3.00983	0.868992	0.000533034	0.0240971
AC011043.1	28.0218	43.6124	995.167	0.137902	0.2242	0.538498	0.92426
AC011043.2	0.363276	1.23821	13.4746	1.11474	0.714531	0.118737	0.593637
AC011092.2	26.5687	34.6108	911.929	-0.184831	0.209362	0.377328	0.863386
AC011092.3	1.23844	2.63365	34.5346	0.456031	0.407122	0.262657	0.781139
AC011124.1	0	0.314465	2.63836	4.62798	1.91201	0.0155001	0.191041
AC011131.1	0	0.412736	2.91089	4.77845	2.56358	0.0623249	0.434906
AC011228.2	0.363276	0.511006	8.52777	-0.0938248	0.750391	0.900496	0.988551
AC011239.1	0.247688	0.255503	4.84693	-0.705805	1.17304	0.547381	0.926819
AC011243.1	0.115588	0	1.3553	-4.09121	2.39393	0.0874523	0.51513
AC011246.1	3.30251	4.36321	106.641	-0.370751	0.378243	0.326992	0.832889
AC011287.1	7.66182	10.6722	573.526	0.118682	0.335685	0.723676	0.961398
AC011287.2	0	0.628931	6.36683	5.90629	1.92443	0.002147	0.0538675
AC011290.1	1.10634	2.84984	38.3364	0.611495	0.511674	0.232053	0.75313
AC011297.1	1.56869	2.98742	42.08	0.384569	0.653584	0.556264	0.927989
AC011306.1	1.46962	4.1077	75.4765	0.778832	0.661098	0.238761	0.759308
AC011317.1	0.495376	0.923742	13.4742	0.242284	0.732481	0.740817	0.964426
AC011330.2	2.7576	4.18632	65.0508	-0.0739334	0.279007	0.791019	0.973334
AC011337.1	0.743065	0.86478	15.3749	-0.379233	0.613659	0.536584	0.924136
AC011346.1	21.4003	37.5393	1306.51	0.555719	0.320085	0.0825353	0.501357
AC011369.1	3.97952	10.2987	194.455	0.919659	0.602336	0.126806	0.610443
AC011370.1	0.990753	2.77123	34.1722	0.862562	0.658381	0.190153	0.704829
AC011373.1	0.726552	0	8.90501	-6.80424	1.49235	5.13e-06	0.00135895
AC011374.2	0.544914	0.353774	9.33841	-1.32796	0.763578	0.0820127	0.499793
AC011379.1	7.61229	8.9033	180.03	-0.466976	0.3197	0.144106	0.639377
AC011379.2	3.97952	4.85456	99.6338	-0.352829	0.426019	0.407557	0.874478
AC011396.2	0.429326	0.707547	11.7267	0.0830964	0.661116	0.899976	0.98848
AC011405.1	15.3402	18.6124	388.573	-0.434539	0.216297	0.0445379	0.362632
AC011407.1	0.726552	1.37579	23.3688	0.322811	0.492492	0.512169	0.918352
AC011416.3	2.14663	4.22563	70.2676	0.506085	0.381674	0.184852	0.700181
AC011416.4	9.84148	19.3396	477.92	0.666351	0.350137	0.0570252	0.415431
AC011442.1	2.55945	4.22563	64.3936	0.0888314	0.313843	0.777143	0.970706
AC011443.1	2.42734	3.51808	55.5947	-0.276582	0.729972	0.704767	0.958349
AC011444.1	12.7807	14.6226	312.972	-0.47281	0.267507	0.0771497	0.484778
AC011444.2	2.24571	4.44182	62.5801	0.222898	0.523343	0.670172	0.952923
AC011444.3	3.17041	2.98742	73.3657	-0.926697	0.35523	0.00908801	0.134886
AC011445.1	1.76684	3.02673	46.5598	0.139861	0.394025	0.722623	0.961234
AC011447.3	23.3322	36.5173	1273.52	0.34231	0.306891	0.264674	0.784628
AC011450.1	5.05284	9.21777	138.249	0.245803	0.30526	0.42069	0.879894
AC011451.1	0.330251	0.628931	8.37066	0.262918	0.706132	0.709643	0.958626
AC011451.3	1.10634	1.17925	21.6476	-0.526173	0.459094	0.251749	0.771399
AC011451.4	1.02378	1.78852	25.9191	0.281823	0.602274	0.639833	0.945436
AC011455.8	4.16116	6.48585	106.11	0.046805	0.33853	0.890035	0.988187
AC011462.4	0.462351	0.569969	9.56824	-0.416417	0.853157	0.625487	0.942202
AC011462.5	1.86592	2.75157	41.8816	-0.160854	0.417521	0.700044	0.957011
AC011466.1	1.13937	1.57233	25.0033	-0.240802	0.496007	0.627336	0.94271
AC011466.3	2.41083	5.46384	78.8729	0.426789	0.516046	0.408217	0.874478
AC011468.1	3.25297	5.09041	79.1966	0.0358016	0.400899	0.928841	0.991821
AC011468.3	4.50793	10.2791	135.784	0.659932	0.499007	0.186005	0.70186
AC011468.5	4.54095	7.1934	113.599	0.0633989	0.253988	0.802886	0.975701
AC011471.2	2.47688	3.36085	54.9277	-0.303279	0.453533	0.503684	0.915736
AC011472.1	2.29524	3.00708	52.7959	-0.279291	0.354579	0.430891	0.886186
AC011472.2	4.40885	6.76101	113.082	-0.030079	0.25658	0.906678	0.989289
AC011472.3	0.792602	0.923742	15.9108	-0.401305	0.564863	0.477427	0.906272
AC011472.4	0.759577	0.746855	15.3084	-0.640457	0.580876	0.270214	0.789602
AC011474.1	0.346764	1.02201	15.5791	1.0332	0.717061	0.149617	0.648304
AC011476.3	10.1882	25.5307	688.186	1.41858	0.653596	0.029975	0.289989
AC011477.1	2.17966	2.43711	44.0768	-0.514733	0.349456	0.140763	0.634139
AC011477.2	0.561427	1.31682	16.1624	0.584629	0.557747	0.294547	0.809822
AC011477.8	8.4214	15.173	252.194	0.252792	0.35873	0.481006	0.907708
AC011478.1	1.53567	2.43711	38.1927	-0.0257156	0.395704	0.948184	0.993697
AC011481.1	0.97424	2.04403	26.9601	0.309582	0.60836	0.610837	0.940328
AC011481.2	2.04756	2.61399	44.4616	-0.353356	0.331787	0.286872	0.804261
AC011491.3	1.07332	1.06132	22.8188	-0.532718	0.514298	0.300289	0.813326
AC011498.1	1.73382	4.0684	57.014	0.609686	0.444951	0.170615	0.681294
AC011503.1	2.6255	4.65802	73.8272	0.365243	0.984018	0.710507	0.958626
AC011503.2	0.924703	1.17925	20.3291	-0.246941	1.02974	0.810479	0.976652
AC011509.2	1.37054	3.22327	45.4437	0.608487	0.492364	0.216515	0.735733
AC011509.3	0	0.373428	2.58278	4.60809	1.97168	0.0194318	0.220322
AC011511.2	1.35403	2.59434	38.0422	0.364801	0.748938	0.626193	0.942414
AC011586.2	0.643989	1.02201	20.0834	0.379335	0.68678	0.580716	0.934288
AC011595.1	0	0.687893	5.01491	5.56208	1.64143	0.000702635	0.0280122
AC011595.2	0	0.53066	3.83227	5.17135	1.86615	0.00558622	0.0984501
AC011603.1	0.759577	2.45676	29.7568	1.11436	0.43259	0.00999443	0.14279
AC011603.2	26.5026	39.2885	1095.6	0.0213033	0.263713	0.935615	0.992533
AC011611.4	1.93197	2.00472	39.6288	-0.614907	0.365732	0.0927032	0.529444
AC011625.1	1.27147	2.35849	38.6926	0.238809	0.593428	0.687373	0.95521
AC011632.1	4.2107	8.6478	170.531	0.711948	0.370846	0.054884	0.407105
AC011700.1	0	0.373428	2.69721	4.67051	2.0803	0.0247605	0.259485
AC011726.1	0.363276	0.746855	9.75234	0.315112	0.824947	0.702477	0.957864
AC011751.1	0.495376	0.628931	10.6991	-0.472629	0.700195	0.499678	0.915211
AC011773.3	0.627477	1.23821	17.2992	0.24447	0.569441	0.667693	0.951862
AC011773.4	1.65125	3.83255	51.8715	0.576811	0.538829	0.284399	0.802453
AC011815.1	0.610964	1.29717	16.6221	0.451397	0.60958	0.458994	0.900444
AC011815.2	3.30251	6.83962	106.053	0.424619	0.347238	0.221388	0.741433
AC011824.2	0.297226	0.196541	6.98536	-1.3575	0.898329	0.130754	0.616794
AC011825.2	2.27873	3.00708	49.4805	-0.284372	0.340124	0.403108	0.87276
AC011825.4	0.825627	2.04403	24.9637	0.678475	0.534819	0.204581	0.722244
AC011853.2	0	0.805818	5.96422	5.80957	1.56223	0.000200194	0.0137711
AC011901.1	0.809115	0.275157	15.5749	-2.45655	1.01133	0.0151393	0.18791
AC011912.1	1.1889	1.84748	27.7952	-0.029685	0.433091	0.945354	0.993565
AC011921.1	10.3534	19.1824	400.614	0.359478	0.245446	0.143033	0.637712
AC011933.2	0.429326	0.96305	12.1133	0.443256	0.75942	0.559437	0.927989
AC011933.3	1.27147	3.41981	41.7434	0.794046	0.463713	0.0868298	0.514055
AC011933.4	15.2741	23.1722	452.083	-0.0346851	0.285007	0.903137	0.988884
AC011939.2	1.5852	2.27987	35.3935	-0.159115	0.400296	0.691004	0.955702
AC011944.1	0.247688	1.10063	11.2495	1.51216	1.27453	0.235445	0.7563
AC011978.2	3.286	4.67767	76.6774	-0.150946	0.304294	0.619857	0.941425
AC011995.2	0	0.569969	4.1291	5.28349	1.7063	0.0019585	0.0509364
AC011997.1	4.72259	7.48821	152.943	0.0641057	0.231349	0.781707	0.971788
AC011997.2	0.726552	1.06132	16.8056	-0.0619327	0.577004	0.914523	0.990522
AC012020.1	2.27873	2.71226	57.1316	-0.695243	0.607548	0.252482	0.772309
AC012050.1	2.6255	5.69969	75.4445	0.473353	0.583082	0.4169	0.878319
AC012063.1	10.4855	18.9269	456.13	0.40039	0.301369	0.18399	0.699565
AC012065.2	0	0.373428	2.69367	4.66289	1.87338	0.0128095	0.167857
AC012065.3	1.0568	1.76887	25.3756	0.103255	0.507752	0.838856	0.981524
AC012066.1	0.858653	1.17925	18.7527	-0.216099	0.556804	0.697937	0.956389
AC012073.1	0.462351	0.845126	11.8912	0.214653	0.661695	0.745637	0.96448
AC012076.1	1.00727	1.88679	25.6252	0.275839	0.530192	0.60288	0.938064
AC012078.2	0.677015	1.29717	75.2205	0.400992	0.577386	0.487371	0.91109
AC012085.2	8.07464	15.5857	246.354	0.31321	0.344985	0.363935	0.855467
AC012101.2	0.891678	1.57233	23.7811	0.217048	0.492623	0.659505	0.950294
AC012123.1	0.478864	2.26022	24.4249	1.84308	0.969782	0.0573656	0.41631
AC012150.1	0	0.255503	2.81201	4.72645	1.86238	0.0111536	0.153842
AC012157.2	0	0.412736	3.05734	4.84184	1.82333	0.00791927	0.123955
AC012174.1	1.08983	1.76887	26.99	0.0479754	0.51955	0.926428	0.991821
AC012178.1	2.34478	3.34119	84.3547	0.110762	0.605798	0.854926	0.985556
AC012181.1	1.20542	1.98506	29.4762	0.00651294	0.40918	0.987301	0.998058
AC012184.1	4.4749	6.91824	112.315	-0.0293697	0.300153	0.922052	0.991225
AC012184.3	11.4927	20.7547	345.471	0.211858	0.219684	0.334857	0.837465
AC012184.4	5.97754	11.9497	178.583	0.328033	0.297345	0.269938	0.789498
AC012213.1	2.77411	9.72877	130.302	1.30618	0.312645	2.94e-05	0.00434191
AC012213.2	0.445839	0.845126	12.0815	0.4157	0.794895	0.601001	0.937405
AC012213.3	0.429326	0.511006	8.81568	-0.364878	0.776173	0.638284	0.945207
AC012213.4	1.30449	2.63365	35.8287	0.414846	0.696415	0.551383	0.92712
AC012254.1	4.27675	6.87893	117.109	0.0398172	0.307063	0.896826	0.988187
AC012291.3	14.6466	21.423	527.686	0.032399	0.24411	0.894412	0.988187
AC012306.2	7.2325	9.76808	176.177	-0.0694943	0.565367	0.902171	0.988551
AC012306.3	4.17768	7.76336	114.923	0.310268	0.263292	0.23863	0.759308
AC012313.1	1.00727	2.20126	28.4943	0.437658	0.595603	0.462452	0.901377
AC012313.2	0.693527	0.982704	15.4532	-0.166598	0.566561	0.768719	0.96861
AC012313.5	0.743065	1.33648	19.0489	0.134425	0.603269	0.823669	0.978076
AC012313.6	10.5845	18.1997	292.379	0.136154	0.237338	0.56619	0.930279
AC012313.8	0.743065	1.31682	18.3664	0.118908	0.538486	0.825234	0.97854
AC012313.9	0.231176	0.609277	7.03962	0.700854	0.909023	0.440709	0.891185
AC012322.1	0.412814	0.707547	10.3644	0.212136	0.688022	0.757834	0.966307
AC012349.1	0.627477	2.24057	35.744	1.49427	0.755894	0.048062	0.378081
AC012354.1	27.0806	30.0118	921.103	-0.377922	0.376265	0.315184	0.825568
AC012358.1	0.429326	0.628931	9.6136	-0.144908	0.700725	0.836168	0.981524
AC012358.2	12.7642	22.6415	391.13	0.247515	0.251795	0.325607	0.832888
AC012360.1	0.544914	1.21855	15.1512	0.538877	0.725202	0.457438	0.899543
AC012360.3	13.9696	23.2508	414.529	0.0441648	0.2656	0.867934	0.98719
AC012363.1	2.54293	4.5794	70.0583	0.191441	0.366095	0.601024	0.937405
AC012368.1	4.55746	10.2987	149.828	0.470535	0.352808	0.182307	0.69792
AC012368.2	0.478864	0.471698	9.50915	-0.852798	0.790928	0.280934	0.799646
AC012370.1	0.528402	0.648585	10.9039	-0.337537	0.689269	0.624344	0.942066
AC012370.2	0.891678	1.94575	26.0309	0.494967	0.523134	0.344068	0.844224
AC012378.2	3.07133	5.60142	80.4177	0.210912	0.31553	0.503853	0.91589
AC012404.1	34.1314	46.4426	1279.57	-0.0362226	0.188767	0.847828	0.983646
AC012404.2	0.77609	1.33648	19.0466	0.0969603	0.485913	0.841839	0.981756
AC012405.1	7.99207	11.1439	1697.56	0.116995	1.27939	0.927138	0.991821
AC012409.2	7.4967	21.1871	597.985	0.990033	1.21456	0.414994	0.877468
AC012409.3	0	0.609277	4.33877	5.35289	1.63639	0.00107107	0.0356698
AC012435.3	1.30449	2.59434	35.044	0.314993	0.413394	0.44608	0.894397
AC012442.2	10.2378	17.7083	306.802	0.186241	0.219101	0.395313	0.871202
AC012443.2	0.462351	0.825472	11.6525	0.204731	0.724794	0.777585	0.970824
AC012447.1	7.66182	10.8884	215.456	-0.267973	0.372388	0.471768	0.904437
AC012459.1	15.0429	19.2414	427.594	-0.249243	0.244932	0.308867	0.820989
AC012462.1	0.363276	0.412736	7.75063	-0.391938	0.897226	0.662232	0.950942
AC012464.1	1.40357	2.57469	37.6122	0.236988	0.439216	0.589494	0.935385
AC012464.2	0.280713	0	3.57618	-5.48695	1.79927	0.00229187	0.0559081
AC012467.2	4.98679	7.15409	118.585	-0.17729	0.29102	0.542389	0.925736
AC012470.1	2.32827	3.00708	60.4183	-0.326297	0.630303	0.60468	0.939048
AC012485.1	1.42008	2.92846	39.9754	0.347513	0.410677	0.397443	0.871684
AC012485.3	0.247688	0.884434	9.65759	1.24554	1.01618	0.220308	0.740916
AC012494.1	1.76684	3.73428	82.1717	0.456531	0.500777	0.361956	0.853629
AC012501.2	10.0396	7.78302	297.979	-1.19696	0.510548	0.0190543	0.217746
AC012508.1	0.693527	1.63129	20.3226	0.62218	0.532786	0.242893	0.763512
AC012508.2	0.792602	1.59198	21.486	0.335498	0.591904	0.570842	0.93145
AC012511.2	0.181638	0	2.34868	-4.8823	1.94568	0.0120968	0.162155
AC012513.1	0	0.353774	2.85158	4.74447	1.86656	0.0110276	0.152553
AC012533.1	0.115588	0.412736	4.92095	1.38693	1.52673	0.363652	0.855255
AC012557.1	0.77609	1.1989	17.6894	-0.00486081	0.593816	0.993469	0.998925
AC012557.2	0.495376	0.845126	11.9926	0.103852	0.712956	0.884187	0.988187
AC012568.1	0.90819	1.23821	20.1123	-0.26049	0.511919	0.610857	0.940328
AC012588.1	6.52246	4.61871	149.757	-0.936656	0.681516	0.169326	0.679615
AC012593.1	0.610964	1.49371	44.336	1.41775	0.634282	0.0254044	0.263099
AC012593.2	0.330251	0.668239	9.88894	0.583909	0.867798	0.501034	0.915211
AC012613.1	0.280713	0.609277	8.50028	0.668652	0.890703	0.452832	0.897432
AC012615.1	9.64333	13.9544	246.957	-0.148464	0.244288	0.54336	0.926201
AC012625.1	0.544914	1.98506	37.4942	1.98173	1.07105	0.0642746	0.441606
AC012629.2	0.809115	1.49371	21.232	0.165714	0.538689	0.758368	0.966315
AC012640.1	0.610964	1.13994	16.1273	0.201134	0.744415	0.787013	0.973028
AC012640.2	8.86724	13.6596	226.158	-0.0388655	0.218802	0.859015	0.986096
AC012640.4	0.957728	1.35613	21.5448	-0.225801	0.540167	0.675932	0.954063
AC012645.1	4.78864	3.61635	89.6965	-1.23415	0.367047	0.000772739	0.0297964
AC012645.2	0.528402	0.786164	11.9409	-0.149461	0.800784	0.851941	0.984882
AC012645.4	0.396301	0	4.59893	-5.85543	1.66955	0.000452872	0.021721
AC012668.3	0.511889	0.805818	13.8418	-0.141682	0.696662	0.838844	0.981524
AC012673.1	0	0.511006	3.83664	5.17301	1.65655	0.00179166	0.0484553
AC012676.1	0.495376	0.786164	12.0274	-0.016091	0.639544	0.979927	0.996743
AC012676.3	0.313738	0.707547	9.3788	0.466992	0.783918	0.551366	0.92712
AC012676.4	0.280713	0.569969	7.55622	0.324667	0.949925	0.732515	0.96317
AC013267.1	2.13012	3.77358	54.9969	0.144524	0.510693	0.77718	0.970706
AC013287.1	6.25826	7.9206	329.086	-0.0467681	0.410298	0.909249	0.989619
AC013391.2	1.56869	3.24292	59.3078	0.54742	0.53052	0.30214	0.815169
AC013391.3	0.825627	1.74921	22.5041	0.454574	0.709853	0.521927	0.920238
AC013400.1	0.247688	0.904088	9.47167	1.27157	1.07437	0.23659	0.757093
AC013403.2	0.759577	1.35613	19.44	0.126095	0.606472	0.835294	0.981431
AC013460.1	0.693527	2.00472	27.6285	1.0491	0.945446	0.267157	0.787063
AC013468.1	1.40357	1.88679	30.5773	-0.269392	0.413408	0.514634	0.918775
AC013470.2	4.06209	2.00472	93.0411	-1.5539	0.578996	0.0072795	0.116766
AC013472.1	3.58322	9.31604	121.552	0.796822	0.511674	0.119403	0.5948
AC013472.2	0.660502	1.23821	16.7243	0.199204	0.6011	0.740342	0.964426
AC013477.1	6.72061	11.7335	189.27	0.152224	0.278763	0.585018	0.935364
AC013549.1	0.875165	1.31682	20.2101	-0.122449	0.473269	0.795844	0.974374
AC013553.4	0.445839	0.727201	10.8009	-0.125859	0.701828	0.857678	0.985663
AC013562.1	0.0660502	0.216195	2.16752	0.998449	1.95442	0.609444	0.940328
AC013564.1	0.957728	0.707547	17.739	-1.28056	0.966267	0.185084	0.700584
AC013565.1	0.610964	2.24057	27.1125	1.39125	0.580781	0.0165984	0.200269
AC013565.3	0.396301	0.687893	9.59668	0.175378	0.763491	0.818321	0.977327
AC013640.1	6.43989	10.7115	164.859	0.0954501	0.26243	0.71607	0.959974
AC013643.2	1.50264	2.51572	39.0927	0.0797815	0.434296	0.854246	0.985297
AC013652.1	12.1697	17.0991	787.864	0.0519095	0.262117	0.843014	0.981756
AC013652.2	0	0.373428	2.89124	4.76962	1.84738	0.00982798	0.141603
AC013716.1	0.313738	0.746855	9.35011	0.607178	0.79842	0.446971	0.89496
AC013731.1	0.462351	1.23821	14.2962	0.625135	0.848001	0.461009	0.901016
AC015563.1	0.726552	1.12028	17.864	0.0141421	0.687125	0.983579	0.997055
AC015574.1	0	0.471698	4.75785	5.48848	1.73744	0.00158338	0.0454677
AC015631.1	3.20343	3.36085	106.646	-0.401674	0.472654	0.395421	0.871202
AC015660.2	0.677015	0.609277	13.7192	-1.01823	0.616566	0.0986461	0.54629
AC015674.1	0.313738	0	3.56617	-5.49223	1.75309	0.00173095	0.0476662
AC015712.2	0	1.65094	20.3219	7.57846	1.87806	5.45e-05	0.00605338
AC015712.4	0	0.491352	4.49241	5.40377	1.98819	0.00656894	0.109652
AC015726.1	2.01453	3.22327	48.7451	0.0242135	0.399754	0.951701	0.99464
AC015726.2	0.297226	0.609277	7.67656	0.345386	0.814704	0.671609	0.952923
AC015727.1	1.12285	2.08333	29.0586	0.172514	0.498064	0.729064	0.962631
AC015795.1	1.61823	2.12264	35.6761	-0.339734	0.505046	0.501151	0.915211
AC015802.4	0.379789	0.96305	12.5297	0.804291	0.730104	0.270631	0.790212
AC015802.6	3.20343	5.34591	79.2577	0.0412078	0.332567	0.901388	0.988551
AC015813.1	17.3547	26.1203	495.671	-0.0664817	0.268129	0.804176	0.975701
AC015813.4	0.561427	0.96305	14.2844	0.0302595	0.723905	0.966658	0.996448
AC015818.2	0.594452	0.884434	13.3455	-0.0906002	0.7038	0.897571	0.988187
AC015845.1	3.88045	5.75865	91.483	-0.104841	0.279869	0.707951	0.958626
AC015845.2	4.68956	6.64308	136.406	-0.165354	0.303678	0.586094	0.935364
AC015849.1	2.03104	1.43475	39.1672	-1.07485	0.438574	0.0142545	0.181032
AC015849.3	26.0073	34.3553	765.949	-0.308898	0.200672	0.123726	0.604969
AC015849.4	1.61823	3.43947	44.9124	0.424414	0.397756	0.285962	0.803561
AC015853.2	1.5852	2.12264	34.5108	-0.278287	0.538461	0.605282	0.939106
AC015853.3	11.9716	21.5802	368.462	0.288318	0.398646	0.46953	0.902767
AC015871.3	4.30978	6.28931	103.856	-0.156136	0.286309	0.58552	0.935364
AC015871.6	14.1017	15.2712	348.431	-0.619494	0.33596	0.0651906	0.444306
AC015878.1	12.6156	19.4969	475.739	0.116891	0.32743	0.721096	0.960881
AC015908.2	1.00727	0.86478	21.8419	-0.931567	0.617712	0.131531	0.618501
AC015908.3	0.759577	0.786164	15.3031	-0.584852	0.619979	0.345506	0.844527
AC015909.2	0.743065	3.34119	39.6584	1.83092	0.448095	4.39e-05	0.00535276
AC015912.3	1.37054	2.33884	50.6445	-0.0446887	0.464901	0.923421	0.991323
AC015914.1	1.07332	0.727201	19.988	-1.29965	0.576099	0.0240741	0.254675
AC015917.2	1.35403	2.63365	37.5953	0.36681	0.403443	0.363245	0.855034
AC015922.3	7.893	11.5173	201.932	-0.0927543	0.428786	0.828739	0.979962
AC015923.1	27.1466	40.4678	1008.69	0.105238	0.336527	0.754495	0.966218
AC015943.1	0.379789	0.86478	16.9169	0.557441	0.60831	0.35947	0.852512
AC015961.1	0.660502	0.746855	13.5951	-0.512567	0.75705	0.498369	0.914859
AC015961.2	3.58322	5.22799	87.1218	-0.0779199	0.328534	0.812521	0.976652
AC015967.1	1.07332	1.33648	22.4874	-0.33647	0.566526	0.552566	0.927522
AC015971.1	9.44518	14.3868	265.058	-0.03308	0.246719	0.89334	0.988187
AC015982.2	4.2107	6.19104	102.345	-0.0938638	0.253542	0.711226	0.958823
AC015983.2	8.66909	14.5637	375.73	0.244053	0.217675	0.26221	0.781037
AC015987.1	8.43791	10.8884	216.453	-0.282413	0.259358	0.2762	0.794887
AC016026.2	1.71731	2.47642	38.9211	-0.152039	0.522682	0.771141	0.968951
AC016027.1	0.610964	1.17925	16.5756	0.266269	0.5354	0.618959	0.941208
AC016027.2	0.594452	1.4544	18.324	0.527714	0.797869	0.508353	0.917451
AC016042.1	11.823	20.3223	446.848	0.228486	0.204959	0.264942	0.784948
AC016044.1	0.148613	0.334119	5.94316	1.36271	1.16286	0.241251	0.761503
AC016065.1	16.3309	29.8153	509.215	0.372814	0.1997	0.0619204	0.433654
AC016074.2	1.48613	2.00472	78.1963	0.0093044	0.576327	0.987119	0.998058
AC016134.1	1.53567	3.77358	50.6924	0.729075	0.630554	0.24758	0.766606
AC016152.1	10.469	7.15409	1562.75	-1.06769	0.759271	0.159663	0.665016
AC016168.2	0.924703	3.89151	42.094	1.43504	0.666231	0.0312424	0.29776
AC016168.4	0.594452	0.648585	14.0034	-0.819252	0.831826	0.324681	0.832565
AC016229.2	0.743065	1.37579	22.7084	0.184894	0.663987	0.780659	0.971673
AC016355.1	1.60172	2.83019	39.6386	0.176497	0.352149	0.616231	0.941208
AC016383.2	0	0.491352	4.73429	5.47945	1.61348	0.000683664	0.0275567
AC016394.1	1.94848	3.28223	49.3591	0.12512	0.337335	0.710706	0.958787
AC016394.2	0.561427	0.923742	13.3656	-0.0548832	0.643235	0.932004	0.991844
AC016405.1	0.77609	1.41509	19.3567	0.243035	0.679031	0.720407	0.960833
AC016405.3	0	0.609277	4.77021	5.48017	1.63069	0.000777624	0.0297964
AC016493.1	4.06209	7.99921	117.316	0.348526	0.353153	0.323694	0.832046
AC016526.1	1.12285	1.84748	29.4113	0.0177204	0.416837	0.966091	0.996394
AC016526.2	2.22919	3.18396	53.8782	-0.115329	0.339553	0.734121	0.963175
AC016573.1	0.264201	0	3.55435	-5.48787	1.78052	0.00205499	0.0526856
AC016575.1	0.280713	0.786164	8.88576	0.758279	0.865064	0.380727	0.865419
AC016576.1	2.13012	2.53538	49.5205	-0.397213	0.418363	0.342394	0.842579
AC016583.2	0.90819	0.904088	22.5284	-0.652317	0.455449	0.152072	0.652178
AC016587.1	0.693527	0.943396	15.4195	-0.294131	0.673293	0.662216	0.950942
AC016588.2	0.792602	1.65094	21.8041	0.471022	0.549728	0.39154	0.870164
AC016590.1	2.47688	4.63836	73.152	0.168363	0.512534	0.74254	0.964426
AC016590.3	0.84214	2.16195	25.5703	0.717693	0.505718	0.155853	0.656662
AC016597.1	6.55548	9.45362	158.072	-0.119654	0.26578	0.652566	0.948856
AC016642.1	2.39432	6.42689	84.9663	0.7453	0.533173	0.162156	0.670015
AC016644.1	2.01453	2.92846	45.1735	-0.160728	0.453713	0.723152	0.961398
AC016687.3	0.297226	0.904088	14.3787	1.6328	0.922976	0.0768844	0.484052
AC016700.1	0.396301	0.805818	11.0828	0.408607	0.693706	0.555847	0.927989
AC016705.1	0.693527	1.61164	20.0782	0.525924	0.603835	0.383769	0.866474
AC016705.2	25.0826	36.5566	972.901	0.0259785	0.193935	0.893438	0.988187
AC016716.1	3.86394	7.80267	118.571	0.346963	0.435422	0.425542	0.883756
AC016717.2	0.445839	2.12264	24.0539	1.88445	0.941739	0.0453895	0.365955
AC016721.1	0.247688	0.43239	7.51775	0.520026	1.20877	0.667041	0.951573
AC016722.2	1.30449	2.10299	31.2013	-0.0994701	0.597932	0.867876	0.98719
AC016727.1	12.5991	19.7327	342.515	-0.0438549	0.221485	0.843042	0.981756
AC016727.3	2.27873	2.22091	44.6326	-0.753747	0.419346	0.0722666	0.467201
AC016730.1	0.313738	0	3.70989	-5.54233	1.71525	0.0012327	0.0388208
AC016737.1	0.379789	0.393082	7.25742	-0.679848	0.808684	0.400525	0.87276
AC016738.1	0.165125	0	1.94148	-4.60902	2.04384	0.0241284	0.254812
AC016745.1	7.84346	6.07311	281.769	-1.04356	0.537831	0.052341	0.395576
AC016745.2	2.32827	2.94811	54.8423	-0.348316	0.393329	0.375855	0.862467
AC016747.1	20.8388	28.5967	600.823	-0.21677	0.352962	0.53912	0.924306
AC016747.2	1.33752	2.26022	33.7047	0.0709727	0.54534	0.896453	0.988187
AC016747.3	0.429326	0.845126	11.4374	0.351031	0.639876	0.583286	0.935198
AC016766.1	2.46037	3.93082	212.376	0.142407	0.629048	0.820903	0.977499
AC016773.1	3.40159	5.75865	84.9052	0.06233	0.444722	0.888538	0.988187
AC016813.1	0.726552	1.02201	17.0318	-0.0862435	0.684168	0.899687	0.98848
AC016821.1	1.50264	3.91116	59.5884	0.743509	0.593575	0.210353	0.728825
AC016822.1	0.429326	0	5.2107	-6.03453	1.57378	0.000125856	0.0103407
AC016831.1	2.55945	2.16195	50.5246	-0.977078	0.348916	0.00510515	0.0933091
AC016831.4	7.18296	7.03616	158.463	-0.759255	0.270699	0.00503493	0.0926787
AC016831.5	0.363276	0.609277	9.35681	0.189165	0.871928	0.828247	0.979616
AC016831.6	17.8831	19.4575	582.283	-0.474683	0.20313	0.0194474	0.220398
AC016866.1	0.231176	0.766509	8.57353	0.973733	0.798984	0.222953	0.743666
AC016866.2	2.46037	3.10535	54.6038	-0.259594	0.389545	0.505153	0.9171
AC016876.1	5.76288	9.8467	152.063	0.0886915	0.342738	0.79581	0.974374
AC016903.2	0.346764	1.57233	18.727	1.62172	0.563231	0.00398539	0.0797013
AC016907.2	2.11361	4.24528	72.242	0.522082	0.461686	0.258133	0.777757
AC016910.1	0.941215	2.04403	27.2052	0.427597	0.663173	0.519074	0.91942
AC016912.1	0.412814	0.923742	11.5717	0.556488	0.789408	0.480846	0.907708
AC016924.1	0.627477	2.04403	23.412	1.08752	0.588709	0.0647055	0.4437
AC016925.3	1.02378	0.727201	37.3962	-1.3457	0.915632	0.141644	0.63549
AC016931.1	5.6638	7.86164	156.602	-0.200023	0.386288	0.604593	0.939048
AC016933.1	0.148613	0.373428	4.4244	0.639297	1.16103	0.581889	0.934879
AC016949.1	9.59379	14.0134	239.078	-0.127487	0.237445	0.591328	0.935385
AC016957.2	0.792602	1.23821	18.3373	0.0178251	0.521296	0.972723	0.996582
AC016987.1	0	0.668239	5.33547	5.64663	1.5923	0.000390799	0.0203133
AC016994.1	0.363276	1.39544	14.2383	1.29007	0.982018	0.188951	0.703972
AC017002.2	17.9326	20.342	580.973	-0.436567	0.32481	0.178926	0.692478
AC017002.3	1.48613	2.84984	43.4057	0.176396	0.361097	0.625196	0.942066
AC017007.5	1.53567	3.28223	45.2989	0.412272	0.404384	0.307963	0.819838
AC017028.1	1.76684	3.89151	50.0173	0.472431	0.541114	0.382625	0.866112
AC017050.1	4.64003	10.7901	188.442	0.646521	0.345739	0.0614879	0.432056
AC017053.1	0	0.294811	2.7729	4.70645	2.15202	0.0287434	0.282706
AC017071.1	3.20343	6.05346	87.19	0.264301	0.387827	0.49556	0.913659
AC017074.1	5.41612	7.17374	146.157	-0.198886	0.396056	0.61555	0.941208
AC017083.1	2.52642	6.01415	80.3402	0.700651	0.508323	0.168092	0.678482
AC017083.2	0.891678	1.98506	25.0773	0.4734	0.507883	0.351282	0.848208
AC017100.1	3.83091	6.56447	99.8344	0.1032	0.497654	0.835718	0.981431
AC017101.1	23.3653	20.8137	704.718	-1.08543	0.405519	0.00743645	0.118587
AC017104.1	0.743065	1.4544	19.6237	0.302462	0.530282	0.56842	0.931051
AC017104.2	0.627477	0.923742	14.3086	-0.178207	0.589687	0.762494	0.967308
AC018362.1	25.5284	36.5763	898.218	-0.0702775	0.199361	0.724453	0.961655
AC018362.2	1.28798	1.13994	22.9172	-0.836379	0.660919	0.205699	0.72303
AC018410.1	0.313738	0.550314	8.29255	0.0817764	0.973557	0.933058	0.991875
AC018413.1	4.55746	7.2327	117.755	0.16516	0.504746	0.743506	0.96448
AC018437.3	0	0.491352	5.32393	5.64992	1.69093	0.000833851	0.0306633
AC018445.5	0.495376	0.845126	12.6495	0.102471	0.710379	0.885304	0.988187
AC018450.1	0.379789	0.904088	11.7858	0.492987	0.685812	0.472241	0.904463
AC018462.1	15.6044	22.9167	455.024	-0.0432725	0.203079	0.831263	0.980675
AC018467.1	0.677015	0.904088	19.0252	-0.0990267	0.678151	0.883902	0.988187
AC018511.2	1.91546	3.75393	51.2692	0.270186	0.3334	0.417713	0.878765
AC018521.4	0.677015	1.04167	15.8717	-0.104771	0.666281	0.87505	0.98801
AC018521.5	27.8071	42.0401	942.092	0.0262076	0.167884	0.87595	0.988183
AC018541.1	3.78137	7.97956	134.103	0.78565	0.577143	0.173427	0.68504
AC018557.1	3.40159	6.38758	90.8389	0.236771	0.286351	0.408319	0.874568
AC018557.2	1.07332	1.59198	23.9097	-0.132245	0.569775	0.81646	0.977168
AC018557.3	11.3111	18.9465	306.018	0.107792	0.272216	0.692119	0.955702
AC018563.1	0.924703	2.04403	36.963	1.10478	1.1577	0.339937	0.840985
AC018616.1	0.561427	1.69025	33.0292	0.643123	1.11598	0.564424	0.929062
AC018628.2	8.38838	11.2225	194.714	-0.236	0.23226	0.309581	0.82128
AC018638.6	3.12087	3.98978	69.1734	-0.346768	0.30996	0.263247	0.7821
AC018638.7	9.65984	11.6352	219.256	-0.359351	0.287109	0.210709	0.729547
AC018643.1	0.478864	0.43239	8.73253	-0.847315	0.949608	0.372244	0.859747
AC018645.3	4.80515	6.74135	115.95	-0.174788	0.293203	0.551086	0.92712
AC018647.1	6.24174	9.8467	178.34	0.0346245	0.404653	0.931811	0.991844
AC018647.2	18.362	30.6211	588.528	0.173652	0.173773	0.317649	0.827979
AC018647.3	5.03633	7.2327	122.477	-0.0758162	0.328434	0.817438	0.977171
AC018648.1	1.08983	1.57233	24.6593	-0.103494	0.533978	0.846319	0.98267
AC018653.3	0.495376	1.31682	15.4777	0.752021	0.748238	0.31487	0.825568
AC018653.4	0	0.393082	3.01386	4.8232	1.77458	0.00656899	0.109652
AC018690.1	0.346764	0.569969	8.11694	0.0913798	0.798276	0.908864	0.989597
AC018695.2	1.38705	1.59198	29.0418	-0.499529	0.69577	0.472787	0.904463
AC018695.6	0.445839	0	5.98983	-6.23219	1.73462	0.000327118	0.0180124
AC018695.9	4.54095	4.36321	97.8364	-0.745753	0.562802	0.185147	0.700608
AC018697.1	8.07464	8.94261	497.516	-0.611051	0.481049	0.203997	0.721825
AC018730.1	9.24703	12.4214	287.904	-0.195503	0.338227	0.563248	0.928909
AC018742.1	2.90621	1.96541	115.317	-1.61377	0.427569	0.000160466	0.0120535
AC018752.1	6.40687	10.6132	163.01	0.0607127	0.247193	0.805985	0.976199
AC018754.1	4.77213	5.5228	133.168	-0.503386	0.324001	0.120266	0.596773
AC018761.2	1.73382	1.82783	35.0511	-0.661072	0.436183	0.129625	0.61418
AC018797.3	6.32431	11.1046	166.805	0.114051	0.283587	0.687555	0.95521
AC018809.1	0.90819	1.51336	23.4056	-0.00476414	0.445487	0.991467	0.998863
AC018809.2	0.77609	1.10063	17.0867	-0.2122	0.530603	0.689214	0.955468
AC018816.1	8.85073	9.90566	253.13	-0.383923	0.291449	0.187742	0.702919
AC018832.1	1.40357	3.10535	40.877	0.481114	0.568575	0.397455	0.871684
AC018845.3	1.0568	1.69025	24.6548	-0.0364616	0.527547	0.944898	0.993565
AC018878.1	1.61823	3.02673	41.3767	0.17682	0.437314	0.685968	0.955095
AC018904.1	2.03104	3.08569	46.789	-0.0621311	0.327706	0.849627	0.984319
AC018926.1	0.478864	0	5.60215	-6.13875	1.53534	6.38e-05	0.00660454
AC018926.2	1.70079	2.20126	37.2182	-0.282734	0.409118	0.489514	0.911752
AC018926.3	0.577939	0.471698	10.4409	-0.944822	0.727131	0.193812	0.709987
AC018946.1	2.44386	2.31918	46.6528	-0.82418	0.548572	0.132991	0.621083
AC018953.2	0	0.412736	3.27457	4.94911	1.94152	0.0108002	0.150506
AC018978.1	0	0.176887	1.57034	3.88925	3.16069	0.218508	0.737985
AC019068.1	4.40885	12.0086	473.174	1.31262	0.702926	0.0618499	0.433636
AC019069.1	4.72259	7.86164	124.944	0.0972339	0.486961	0.841735	0.981756
AC019077.1	4.40885	9.31604	131.246	0.430594	0.32593	0.18646	0.701952
AC019080.1	6.95178	10.2398	177.301	-0.0739444	0.259084	0.775332	0.970358
AC019080.4	1.00727	1.9261	27.1171	0.282518	0.430374	0.511537	0.918352
AC019080.5	1.55218	1.88679	33.0969	-0.353868	0.431967	0.412671	0.876719
AC019117.1	1.70079	1.59198	70.0923	-0.875872	0.538277	0.1037	0.560586
AC019117.2	2.22919	2.26022	64.0141	-0.508988	0.480396	0.289364	0.805667
AC019118.2	4.39234	6.60377	114.8	-0.205613	0.392208	0.600108	0.937131
AC019127.1	2.06407	3.00708	52.2575	-0.104552	0.456468	0.818833	0.977327
AC019129.2	0	0.511006	7.5788	6.15812	1.8911	0.0011285	0.0371214
AC019130.1	13.0284	19.772	380.481	0.013207	0.239229	0.955974	0.995528
AC019131.1	0.990753	3.41981	50.929	1.17423	0.627497	0.0613038	0.431265
AC019131.2	1.07332	1.39544	23.353	-0.227899	0.564345	0.686338	0.955095
AC019155.2	0	0.373428	2.91126	4.7776	1.94386	0.0139796	0.178554
AC019186.1	1.84941	4.34355	56.793	0.471166	0.353949	0.183133	0.698003
AC019197.1	3.20343	9.55189	152.276	0.796093	0.633191	0.208655	0.726744
AC019205.1	42.0244	61.0849	1920	0.0290823	0.195091	0.881498	0.988187
AC019211.1	0.280713	0.628931	10.3977	0.664826	0.850029	0.434143	0.887369
AC019257.1	2.08058	5.34591	66.1721	0.733509	0.462269	0.112567	0.581182
AC019294.2	0.594452	1.23821	16.2883	0.421933	0.718008	0.556771	0.927989
AC019330.1	0.84214	1.12028	31.128	-0.072167	0.530742	0.891842	0.988187
AC020551.1	0.495376	0.53066	14.1017	-0.425145	0.758281	0.575022	0.932679
AC020558.1	5.96103	8.58884	154.276	-0.177386	0.344531	0.606649	0.939855
AC020584.1	2.04756	2.47642	89.8327	-0.345329	0.629921	0.583548	0.935234
AC020611.2	12.9458	21.305	425.967	0.193159	0.337563	0.567177	0.930366
AC020637.1	2.84016	4.44182	202.231	0.213663	0.57977	0.712478	0.959229
AC020656.1	1.37054	2.55503	35.0837	0.175038	0.52672	0.739649	0.964426
AC020658.4	0	0.43239	3.08882	4.86615	2.02582	0.0163029	0.19777
AC020658.5	0.511889	0.707547	11.7459	-0.318399	0.697886	0.648222	0.947888
AC020659.1	1.50264	1.17925	27.966	-1.10534	0.62312	0.0760826	0.481017
AC020661.1	0.445839	0.845126	11.5558	0.348489	0.700764	0.618978	0.941208
AC020661.2	6.55548	7.88129	143.296	-0.429543	0.279956	0.12495	0.606784
AC020661.3	5.99406	9.8467	154.289	0.0760455	0.224655	0.734987	0.96348
AC020661.4	0.957728	1.25786	20.6618	-0.300368	0.61456	0.625016	0.942066
AC020663.3	1.15588	1.76887	26.5107	-0.13488	0.572018	0.81359	0.976884
AC020687.1	1.35403	2.06368	46.6374	-0.00643055	0.399228	0.987149	0.998058
AC020703.1	0	0.786164	5.48184	5.69247	1.62017	0.000442246	0.0215604
AC020704.1	0.743065	2.26022	26.8481	1.02094	0.555578	0.0661189	0.44765
AC020718.1	0.495376	0.845126	24.9554	0.12869	0.643103	0.841396	0.981725
AC020741.1	4.83818	5.18868	103.319	-0.629855	0.382288	0.0994364	0.5479
AC020763.1	0.280713	0	3.09203	-5.28999	1.9692	0.00722345	0.116245
AC020765.2	2.42734	3.98978	61.4323	0.0114863	0.418445	0.978101	0.996613
AC020765.6	2.67503	3.89151	64.9279	-0.0270035	0.316628	0.932035	0.991844
AC020779.2	1.33752	3.00708	41.4563	0.45429	0.510809	0.373813	0.860237
AC020891.2	0	0.550314	4.14484	5.28969	1.95397	0.00678627	0.111914
AC020892.1	0	0.294811	2.17162	4.35634	2.29731	0.0579228	0.418204
AC020892.2	0.677015	1.65094	20.1285	0.675546	0.697931	0.333081	0.837184
AC020905.1	1.35403	1.49371	32.4056	-0.538956	0.453091	0.234239	0.755192
AC020907.4	0.346764	0.452044	7.12169	-0.316972	0.842138	0.706628	0.958626
AC020908.1	1.40357	2.51572	36.1825	0.112043	0.515773	0.828027	0.979585
AC020908.3	0.792602	0.96305	16.8806	-0.276766	0.540316	0.608491	0.940328
AC020909.3	0.511889	0	6.26512	-6.29794	1.53318	4e-05	0.00516591
AC020910.2	0.693527	1.35613	18.2116	0.28131	0.555159	0.612351	0.940583
AC020910.5	3.25297	7.37028	99.0168	0.518935	0.381484	0.173733	0.685527
AC020911.1	0.610964	1.47406	17.5329	0.539086	0.719498	0.453705	0.897528
AC020911.2	1.96499	2.92846	53.4494	-0.165528	0.51295	0.746924	0.96448
AC020913.1	3.84742	6.58412	104.151	0.0887315	0.259448	0.732351	0.96317
AC020913.3	0.726552	0.668239	13.4501	-0.758521	0.619996	0.221167	0.741433
AC020915.1	0.957728	2.20126	27.2835	0.489935	0.51806	0.344296	0.844224
AC020915.2	27.031	38.7579	825.374	-0.0970489	0.209218	0.642745	0.9469
AC020916.1	6.09313	5.95519	133.132	-0.749713	0.27143	0.00574336	0.100287
AC020917.2	1.60172	2.49607	37.203	-0.0259085	0.413548	0.950046	0.994028
AC020917.3	1.25495	2.57469	34.4006	0.391739	0.502249	0.435409	0.888093
AC020928.1	3.58322	8.13679	107.715	0.555197	0.500782	0.267576	0.78764
AC020930.1	0	0.589623	4.06215	5.26059	1.82506	0.00394631	0.0793708
AC020934.1	0.1321	0.353774	4.08685	0.56155	1.2571	0.65509	0.949416
AC020978.1	0.181638	0.53066	6.01643	0.857396	0.86278	0.32034	0.829373
AC020978.2	0.379789	0.86478	11.0422	0.496653	0.657358	0.449932	0.896293
AC020978.3	3.00528	4.81525	74.3191	0.0565165	0.312554	0.856508	0.985556
AC020978.5	0.677015	1.00236	15.2767	-0.0767468	0.575091	0.893836	0.988187
AC020978.6	0.396301	0.550314	8.81797	-0.252183	0.76902	0.742966	0.96448
AC020978.7	1.38705	1.96541	30.598	-0.221021	0.397281	0.577982	0.933122
AC021016.1	2.52642	3.49843	58.1937	-0.222782	0.392255	0.570068	0.93145
AC021016.2	0.346764	1.1989	13.0092	0.955895	0.787534	0.224831	0.745945
AC021037.1	0.792602	1.98506	24.1856	0.732899	0.511097	0.15158	0.65129
AC021055.1	3.26948	6.95755	130.934	0.573762	0.293561	0.0506436	0.389143
AC021086.1	12.1202	20.6761	513.761	0.280604	0.275947	0.309213	0.821265
AC021087.1	1.55218	2.73192	40.2521	0.128418	0.477929	0.788162	0.973069
AC021088.1	0.379789	0	4.56366	-5.83905	1.69536	0.000572878	0.0248059
AC021092.1	8.38838	17.0401	263.842	0.442922	0.36457	0.224398	0.745447
AC021097.1	3.03831	5.16903	77.7788	0.150895	0.369516	0.683012	0.954647
AC021127.1	0	0.86478	10.9066	6.68162	1.79517	0.000197652	0.0136407
AC021148.2	2.09709	2.49607	43.4964	-0.368026	0.369995	0.319893	0.829373
AC021205.3	4.50793	5.34591	106.989	-0.450677	0.425522	0.289547	0.805796
AC021231.1	25.2642	29.7759	1053.14	-0.330158	0.287906	0.251481	0.771399
AC021237.1	1.38705	2.53538	34.8048	0.146678	0.59815	0.806286	0.976199
AC021242.3	1.76684	3.28223	46.4804	0.236559	0.403622	0.557814	0.927989
AC021269.3	0	0.550314	3.82063	5.17232	1.77163	0.00350563	0.0740752
AC021321.1	2.65852	4.73664	68.7605	0.163279	0.344103	0.635139	0.945141
AC021321.2	0.379789	0.373428	7.16255	-0.737066	0.784054	0.347182	0.845487
AC021351.1	0.693527	0.668239	13.9161	-0.706914	0.610279	0.246723	0.765606
AC021491.1	0.511889	0.569969	10.5131	-0.580777	0.708442	0.412333	0.876233
AC021491.2	0.264201	0.471698	7.19934	0.0421727	1.06771	0.968493	0.996448
AC021594.2	5.01982	0.923742	134.996	-3.60705	0.878995	4.07e-05	0.00516591
AC021613.1	0.445839	0.668239	11.0324	-0.0724434	0.782068	0.926197	0.991821
AC021660.4	1.86592	3.65566	51.0607	0.318553	0.377472	0.39872	0.871974
AC021678.2	1.00727	2.08333	29.0889	0.333615	0.422604	0.429862	0.885531
AC021683.2	0.627477	1.29717	19.1191	0.255066	1.14482	0.823691	0.978076
AC021683.3	0.577939	0.746855	12.9042	-0.225344	0.598012	0.706307	0.958626
AC021683.5	0.429326	0.786164	10.8925	0.135739	0.729019	0.852292	0.984882
AC021701.1	0.396301	0.845126	11.2888	0.329602	0.655294	0.614976	0.941208
AC021723.2	0.330251	0.393082	6.6958	-0.401227	0.928495	0.66565	0.951195
AC021733.2	0.610964	0.845126	14.1569	-0.367008	0.762306	0.630201	0.943654
AC021733.4	2.8897	5.32626	107.56	0.294332	0.453749	0.516554	0.918874
AC021739.2	4.37583	7.01651	120.269	0.126635	0.416464	0.761072	0.967134
AC021739.3	0.363276	1.10063	12.6391	0.760258	0.733254	0.299816	0.813212
AC021752.1	10.3699	17.0597	384.187	0.0477925	0.346416	0.89027	0.988187
AC021755.2	0	0.275157	1.8788	4.15003	2.2661	0.067047	0.450149
AC021755.3	0	0.393082	2.88733	4.76773	1.85797	0.0102851	0.145341
AC021851.1	12.0046	22.1895	442.961	0.326242	0.273036	0.232139	0.753223
AC021851.2	6.35733	13.7972	373.877	0.864083	0.445762	0.0525695	0.396526
AC021915.2	0.396301	0.628931	9.47684	0.021653	1.07843	0.983981	0.997148
AC021979.1	0.561427	0	7.81533	-6.61567	1.63427	5.16e-05	0.00583619
AC022001.2	0.743065	1.08097	16.7946	-0.0875908	0.55465	0.874519	0.98801
AC022007.1	3.18692	6.19104	88.475	0.314078	0.248861	0.206926	0.724824
AC022023.2	0.693527	0.943396	16.2185	-0.139408	0.619843	0.822051	0.977872
AC022031.2	14.1678	17.0991	864.138	-0.292588	0.466972	0.530945	0.921746
AC022034.1	7.01783	16.4308	326.063	0.771833	0.49099	0.115952	0.588066
AC022034.3	5.74637	13.0896	357.098	0.527213	0.66079	0.424956	0.883645
AC022079.1	0.875165	1.59198	22.1082	0.215527	0.487508	0.658417	0.950166
AC022079.2	0.264201	0.43239	6.31174	0.0150538	0.905846	0.986741	0.998043
AC022087.1	2.52642	5.36557	72.2453	0.390592	0.460154	0.395977	0.871457
AC022098.1	13.8375	20.8726	388.341	-0.0356668	0.204343	0.861438	0.98656
AC022098.3	0	0.609277	4.34705	5.3547	1.70036	0.00163747	0.0465327
AC022098.4	0.809115	1.39544	20.0029	0.195745	0.483469	0.685569	0.955095
AC022126.1	3.5502	6.25	119.035	0.335204	0.36706	0.36113	0.853131
AC022133.2	1.48613	1.12028	31.2241	-0.88942	0.690477	0.197703	0.714334
AC022137.3	7.16645	13.3648	203.991	0.262633	0.416821	0.528638	0.921471
AC022144.1	5.68032	5.32626	135.519	-0.886074	0.497549	0.0749328	0.476806
AC022146.2	14.432	21.0692	408.404	-0.150428	0.309028	0.626416	0.942573
AC022148.1	0.330251	0.648585	8.849	0.166582	0.748341	0.823846	0.978118
AC022148.2	0	0.589623	4.32276	5.35036	1.82833	0.00342949	0.072904
AC022150.1	0	0.373428	2.57887	4.60584	1.9953	0.0209798	0.232228
AC022150.4	2.77411	4.12736	65.7629	-0.0541048	0.319315	0.86545	0.987072
AC022154.1	2.41083	4.22563	62.2466	0.120523	0.476542	0.800336	0.975545
AC022167.2	3.96301	7.38994	109.11	0.272876	0.456632	0.550117	0.92712
AC022167.3	1.0568	1.39544	23.537	-0.282288	0.497144	0.570158	0.93145
AC022167.4	0	0.687893	5.2567	5.62286	1.55455	0.000297984	0.0170342
AC022182.1	1.53567	3.8522	59.6097	0.726223	0.451771	0.107944	0.570836
AC022196.1	0.990753	1.29717	22.4336	-0.16352	0.462478	0.723658	0.961398
AC022210.1	10.3203	18.4945	319.361	0.258355	0.297599	0.385322	0.867245
AC022211.2	1.42008	3.5967	43.1471	0.638116	0.548957	0.245067	0.765172
AC022211.3	0	0.412736	2.98211	4.80967	1.82038	0.00823871	0.12694
AC022215.2	0.924703	1.57233	23.0118	0.142631	0.531373	0.788377	0.973069
AC022217.3	1.12285	3.00708	39.08	0.762155	0.648714	0.240047	0.7608
AC022239.2	0.693527	1.41509	19.9324	0.349059	0.647492	0.589822	0.935385
AC022267.1	1.27147	1.94575	29.1448	-0.00509906	0.520171	0.992179	0.998863
AC022272.1	0.77609	2.16195	25.3179	0.815086	0.435901	0.0614993	0.432056
AC022276.1	0.693527	1.08097	18.2332	0.0586984	0.567381	0.917602	0.991042
AC022306.2	2.16314	3.95047	55.1937	0.229243	0.323807	0.47897	0.906991
AC022306.3	0.743065	1.02201	16.0175	-0.243148	0.733205	0.740173	0.964426
AC022325.2	0.198151	0.43239	8.48755	0.331464	0.751991	0.659371	0.950294
AC022364.1	6.47292	9.25708	165.808	-0.0656545	0.33404	0.844182	0.98187
AC022382.1	1.61823	2.63365	38.1166	0.0482943	0.502404	0.92342	0.991323
AC022382.2	1.61823	3.20362	46.3608	0.245848	0.375502	0.512649	0.918358
AC022387.2	3.74835	4.20597	82.6238	-0.432489	0.347582	0.213397	0.732845
AC022395.1	4.42536	7.7044	118.074	0.250016	0.336972	0.458119	0.900444
AC022400.2	0.478864	0.412736	8.93997	-1.04032	0.760037	0.171071	0.681791
AC022400.4	5.05284	7.90094	128.967	-0.086545	0.285168	0.761518	0.967228
AC022424.1	0.941215	0.353774	16.9088	-2.10827	1.1579	0.0686426	0.456277
AC022433.1	0.445839	0.845126	20.2529	0.162744	0.762966	0.83109	0.980623
AC022463.1	0.363276	1.06132	13.7039	1.04342	0.766975	0.173694	0.685527
AC022467.2	0.396301	0	4.65405	-5.87057	1.62197	0.000295284	0.0170342
AC022469.1	0.231176	0.511006	6.43988	0.402494	1.13103	0.721941	0.960961
AC022469.2	0.115588	0.196541	3.27446	0.160269	1.44325	0.911579	0.989796
AC022506.2	2.64201	5.34591	89.6769	0.345605	0.726032	0.634061	0.945069
AC022509.2	1.04029	3.69497	51.1336	1.44278	0.53217	0.00670558	0.11103
AC022517.1	0.429326	1.1989	13.7884	0.808325	0.610424	0.185436	0.700929
AC022523.1	1.25495	2.61399	38.189	0.614137	0.419968	0.143648	0.638244
AC022540.1	2.19617	4.7956	64.3034	0.463193	0.451542	0.304984	0.81813
AC022558.1	2.87318	3.65566	62.0206	-0.363525	0.419561	0.386249	0.867512
AC022558.2	13.2596	25.7272	435.101	0.376205	0.288858	0.192783	0.708713
AC022601.1	3.0218	4.50079	72.7875	-0.0930071	0.394414	0.813579	0.976884
AC022613.1	3.69881	6.17138	106.819	0.2313	0.425641	0.586843	0.935364
AC022613.2	1.25495	1.96541	29.898	0.0211483	0.495528	0.965958	0.996394
AC022613.3	5.91149	8.11714	137.66	-0.203095	0.3377	0.547569	0.926819
AC022655.1	0.677015	1.35613	22.7101	0.319279	0.465147	0.492457	0.912488
AC022679.1	0	0.117925	0.798857	2.9155	3.58462	0.416025	0.877983
AC022679.2	1.1889	3.63601	42.2555	0.910701	0.465221	0.0502807	0.387736
AC022762.1	1.0568	2.1816	32.2869	0.345262	0.423122	0.414507	0.877468
AC022762.2	2.32827	4.30425	61.0858	0.221441	0.335504	0.509238	0.917982
AC022784.1	1.46962	6.78066	96.6281	1.90245	0.561096	0.000697399	0.027939
AC022784.5	0.594452	0.982704	13.8475	0.00892671	0.728254	0.99022	0.998748
AC022809.1	0.495376	1.08097	14.5744	0.47892	0.613816	0.435253	0.888093
AC022816.1	0.396301	0	5.82609	-6.20182	1.79352	0.000544416	0.0241355
AC022819.1	1.81638	2.24057	38.4916	-0.343985	0.406873	0.397868	0.871695
AC022858.1	0.198151	0.982704	11.1447	1.34907	0.911599	0.138901	0.631409
AC022872.1	11.0139	17.4332	316.966	0.0161804	0.188997	0.931775	0.991844
AC022874.1	0.346764	0.628931	9.12199	0.281344	0.819061	0.731225	0.96317
AC022893.1	15.9016	24.8035	506.863	0.0642543	0.195085	0.741879	0.964426
AC022893.2	0.313738	0.766509	9.69735	0.421713	0.901991	0.640117	0.945629
AC022898.2	0.297226	0.727201	9.07285	0.701501	0.777342	0.366826	0.857119
AC022915.2	0.809115	0.943396	24.1338	-0.735783	0.720084	0.306875	0.819323
AC022916.1	3.92999	8.54953	120.162	0.517101	0.257521	0.0446437	0.363013
AC022960.1	0.478864	0.727201	10.81	-0.0417821	0.683764	0.951275	0.994379
AC022966.2	1.81638	3.43947	48.1046	0.216094	0.440173	0.623477	0.942066
AC022973.3	1.07332	1.61164	25.5978	-0.0529674	0.487261	0.913437	0.990497
AC022973.4	2.8897	4.7956	72.9577	0.119292	0.34137	0.72675	0.962165
AC022973.5	0	0.511006	3.97891	5.2256	1.64959	0.00153587	0.0446234
AC023024.1	0.660502	2.77123	28.7852	1.35009	0.755776	0.0740397	0.473692
AC023034.1	14.3824	22.8184	401.51	-0.00510807	0.289335	0.985914	0.997833
AC023043.1	1.50264	3.34119	48.0852	0.540382	0.555577	0.330728	0.835772
AC023043.4	0.363276	0.825472	10.8824	0.500592	0.69055	0.468503	0.902767
AC023051.1	0.941215	3.08569	38.7451	1.14589	0.507688	0.0240031	0.254128
AC023095.1	6.98481	14.2885	364.524	0.684029	0.514535	0.183712	0.699289
AC023136.1	0.71004	0.746855	15.595	-0.468947	0.740666	0.526641	0.921471
AC023154.1	1.12285	2.92846	35.5429	0.685819	0.682488	0.314954	0.825568
AC023157.2	3.25297	8.54953	112.272	0.817887	0.334979	0.014622	0.183173
AC023194.3	0	1.10063	12.0439	6.82575	1.77842	0.000123987	0.0102855
AC023200.1	0	0.805818	6.02782	5.82694	1.5174	0.000122998	0.0102379
AC023202.1	0.0825627	0	1.49491	-4.23659	2.97134	0.153921	0.653416
AC023282.1	1.66777	5.42453	80.1118	0.935661	0.45181	0.0383667	0.333667
AC023283.1	2.77411	4.16667	66.2192	-0.0715331	0.312297	0.818826	0.977327
AC023300.2	4.49141	4.14701	99.838	-0.7558	0.62105	0.223616	0.744922
AC023302.1	0.264201	0.569969	7.07979	0.498441	0.938805	0.595466	0.935812
AC023355.1	4.64003	9.1195	144.55	0.406403	0.284423	0.153042	0.653381
AC023385.1	2.14663	4.71698	65.2349	0.569368	0.463302	0.219096	0.73875
AC023389.1	13.5073	20.8137	400.176	0.016443	0.329783	0.960234	0.996285
AC023421.2	1.38705	2.69261	41.9686	0.324081	0.475404	0.495431	0.913659
AC023424.2	30.1519	43.4159	1065.39	-0.00946062	0.185043	0.959225	0.996096
AC023469.1	0.610964	0.687893	12.7414	-0.457342	1.72395	0.790788	0.973156
AC023480.1	12.2853	24.7052	703.677	0.750702	0.506042	0.137948	0.629868
AC023481.1	3.74835	6.60377	99.999	0.277161	0.297293	0.351191	0.848208
AC023494.1	1.37054	1.41509	26.8612	-0.642106	0.605041	0.288572	0.805402
AC023509.2	0.660502	1.21855	17.133	0.19894	0.623748	0.74977	0.964673
AC023509.3	4.17768	6.58412	101.558	0.020285	0.262984	0.938517	0.992533
AC023509.6	32.3811	44.9096	1178.55	-0.0816825	0.228786	0.721073	0.960881
AC023510.1	3.0218	3.71462	71.9183	-0.398519	0.293108	0.173947	0.685531
AC023510.2	0.71004	0.96305	15.3048	-0.182086	0.714384	0.798812	0.974956
AC023590.1	7.41413	13.1486	234.714	0.24027	0.196109	0.220504	0.74127
AC023593.1	0.181638	0.766509	7.49219	1.43599	1.29886	0.268909	0.788055
AC023632.2	7.64531	17.669	271.227	0.596187	0.372744	0.10972	0.575167
AC023790.2	3.51717	4.65802	85.072	-0.248757	0.32454	0.443385	0.892455
AC023796.1	0.198151	0.491352	7.09717	0.457867	1.0237	0.654682	0.949416
AC023796.2	0	0.550314	3.98673	5.22811	1.68275	0.00189067	0.0499398
AC023813.3	0.181638	0	2.12047	-4.73752	1.98341	0.0169138	0.202489
AC023830.1	1.10634	1.72956	25.5917	-0.051559	0.528874	0.922339	0.991225
AC023855.1	0	0.491352	3.43731	5.0181	1.87576	0.00746752	0.1187
AC023866.2	0.363276	1.15959	13.308	1.0942	0.69365	0.114691	0.585405
AC023905.1	6.75363	12.3035	199.769	0.335507	0.41849	0.422721	0.882029
AC023906.3	0.198151	0.412736	5.24602	0.352361	0.898033	0.694785	0.956165
AC023906.4	3.51717	5.16903	81.787	-0.145899	0.321743	0.650213	0.948666
AC023906.5	3.58322	6.11242	94.5082	0.11478	0.291752	0.694013	0.956012
AC023908.1	0.264201	0.393082	6.51703	0.00970867	1.18032	0.993437	0.998925
AC023908.3	2.44386	4.52044	65.4976	0.30268	0.303353	0.318385	0.828251
AC023983.1	6.86922	9.1195	166.669	-0.335488	0.391988	0.392073	0.870164
AC023983.2	0.445839	1.29717	15.009	0.855164	0.820907	0.297537	0.812267
AC024022.1	0.313738	0.491352	9.32412	0.407344	0.853837	0.633309	0.944711
AC024060.2	4.02906	5.69969	91.3209	-0.144641	0.266977	0.587974	0.935385
AC024075.1	5.84544	8.47091	139.727	-0.188537	0.326703	0.563879	0.92893
AC024075.2	14.3989	15.8215	327.785	-0.601984	0.264252	0.0227225	0.245442
AC024075.3	4.2107	5.75865	94.2931	-0.213971	0.285003	0.452792	0.897426
AC024084.1	9.29657	4.81525	283.865	-1.38053	0.691138	0.0457744	0.367096
AC024145.1	1.30449	4.61871	60.0226	1.34035	0.668701	0.0450268	0.364804
AC024230.1	1.40357	1.82783	32.2421	-0.0353443	0.406087	0.930643	0.991844
AC024243.1	0.743065	1.35613	19.183	0.110127	0.556174	0.843039	0.981756
AC024257.1	0.330251	0.668239	10.0744	0.377249	0.667934	0.57221	0.93145
AC024257.3	2.97226	6.01415	98.6645	0.40859	0.710257	0.565108	0.92951
AC024257.4	0.693527	0.943396	15.2362	-0.277473	0.587268	0.636584	0.945191
AC024267.3	0	0.491352	3.63907	5.09291	1.73355	0.00330493	0.0712397
AC024267.4	3.71532	7.07547	101.295	0.269177	0.347866	0.439052	0.890172
AC024267.6	0	0.334119	2.40085	4.49777	1.88375	0.0169558	0.202746
AC024270.4	7.1004	11.8318	214.471	0.195177	0.245643	0.426871	0.884164
AC024337.2	0.495376	0.786164	11.4556	0.0983721	1.06571	0.926454	0.991821
AC024361.1	0.346764	0.373428	7.28641	-0.782243	0.768439	0.308695	0.820989
AC024361.2	1.48613	3.32154	41.7167	0.454866	0.519166	0.38095	0.865474
AC024361.3	0.297226	0	3.42065	-5.43014	1.73358	0.00173432	0.0476662
AC024382.1	1.5852	2.06368	41.6902	-0.182227	0.39868	0.647617	0.947774
AC024451.4	0.792602	0.746855	14.8337	-0.758695	0.5539	0.170771	0.681589
AC024475.1	1.51915	2.61399	36.9852	0.0573582	0.398995	0.885693	0.988187
AC024475.3	1.20542	2.6533	38.6311	0.556645	0.499604	0.265205	0.785068
AC024559.1	0	0.86478	7.45159	6.12599	1.64499	0.000196067	0.0136076
AC024560.1	0.280713	0.569969	7.72593	0.30073	0.818509	0.713312	0.959363
AC024560.3	0.396301	0.982704	12.0387	0.671018	0.741282	0.365352	0.856393
AC024560.4	7.18296	11.7925	184.199	0.0228948	0.272483	0.933038	0.991875
AC024560.5	7.29855	10.5346	172.598	-0.17991	0.2555	0.481341	0.907776
AC024575.1	1.42008	2.49607	35.2784	0.151857	0.504075	0.763218	0.967644
AC024588.1	11.2285	18.7893	331.001	0.130098	0.254377	0.609045	0.940328
AC024592.2	0.71004	1.41509	19.2564	0.349083	0.657764	0.595619	0.935812
AC024597.1	0.379789	2.08333	27.9797	1.93184	0.799911	0.0157321	0.193032
AC024610.2	0.0495376	0.117925	1.69383	-0.174814	2.00642	0.93057	0.991844
AC024619.3	2.36129	5.18868	71.2438	0.442485	0.397703	0.26588	0.785617
AC024896.1	0.809115	1.15959	18.3756	-0.138857	0.560283	0.804264	0.975701
AC024901.1	4.55746	7.76336	245.355	0.339711	0.302096	0.260796	0.780115
AC024909.1	0.809115	0.943396	16.7697	-0.460536	0.527724	0.382835	0.866112
AC024933.1	0.594452	0.884434	13.8448	-0.0721343	0.582446	0.901436	0.988551
AC024940.5	0.561427	0.86478	12.8288	-0.0811491	0.619425	0.89577	0.988187
AC024941.2	6.57199	9.51258	173.711	-0.0686298	0.227563	0.762968	0.967573
AC025031.1	1.98151	3.51808	50.7516	0.12183	0.45845	0.790438	0.973116
AC025031.2	0	0.628931	4.46539	5.39484	1.62357	0.000891076	0.032144
AC025031.3	0.214663	0.491352	6.18684	0.570633	0.951988	0.548898	0.92712
AC025031.4	0.677015	1.4544	19.3739	0.438922	0.487969	0.368393	0.858069
AC025034.1	4.68956	7.25236	126.399	0.103808	0.342696	0.761955	0.967308
AC025038.1	0.660502	1.39544	18.6399	0.510884	0.702439	0.467042	0.902767
AC025043.1	12.7312	20.2634	345.958	0.0239725	0.171393	0.888764	0.988187
AC025048.2	9.16446	15.4285	276.027	0.231059	0.434935	0.595246	0.935812
AC025048.4	4.12814	6.60377	112.975	-0.00123383	0.384072	0.997437	0.999343
AC025154.2	1.20542	1.00236	24.2602	-0.812208	0.617445	0.188364	0.703591
AC025164.1	5.30053	11.3994	197.832	0.611899	0.205458	0.00289925	0.0654737
AC025165.1	0	0.412736	3.093	4.85684	1.81919	0.00759023	0.12034
AC025165.2	7.08388	12.2248	204.488	0.130148	0.343413	0.704701	0.958349
AC025165.4	0	0.550314	3.89586	5.19843	1.68182	0.00199515	0.0515636
AC025165.5	1.40357	2.90881	37.2904	0.391487	0.491575	0.425804	0.883837
AC025166.1	0	0.353774	2.52747	4.5727	1.88189	0.0151055	0.187775
AC025171.1	27.4934	37.8538	982.58	-0.139437	0.213901	0.514482	0.918775
AC025171.2	9.51123	12.2642	248.383	-0.28077	0.322661	0.384207	0.86656
AC025171.3	2.26222	3.53774	66.6867	0.349845	0.447506	0.434351	0.887432
AC025171.4	2.14663	1.70991	38.7556	-0.975017	0.423435	0.0212993	0.234799
AC025175.2	1.40357	1.51336	28.4103	-0.593776	0.448998	0.186019	0.70186
AC025176.1	0.297226	0.412736	6.73876	-0.135286	0.839673	0.872001	0.98801
AC025178.1	8.58653	15.9788	259.237	0.305108	0.282123	0.279488	0.79797
AC025180.1	1.23844	1.53302	29.4433	-0.284738	0.434977	0.512722	0.918358
AC025181.2	10.7166	21.305	331.39	0.472055	0.25113	0.0601461	0.426932
AC025188.1	3.05482	4.12736	77.0901	-0.203035	0.349221	0.560974	0.928454
AC025211.1	2.54293	4.89387	84.6123	0.426831	0.397223	0.282582	0.800564
AC025244.1	0	0.373428	3.01813	4.81856	1.89413	0.010961	0.15206
AC025253.1	0	0.471698	3.44858	5.02266	1.89165	0.00792663	0.123955
AC025253.2	0.495376	1.74921	18.9508	1.18615	0.959143	0.216207	0.73549
AC025257.1	0.346764	0.668239	8.85356	0.23753	0.71608	0.74011	0.964426
AC025259.1	0.462351	0.86478	11.7583	0.132766	0.746702	0.858877	0.986096
AC025262.3	0.148613	0.43239	4.98011	0.905978	0.925884	0.327827	0.833712
AC025263.1	1.04029	1.55267	26.3876	0.00465832	0.547134	0.993207	0.998925
AC025265.1	0.544914	1.41509	18.193	0.722469	0.654019	0.269306	0.788868
AC025280.3	0.412814	0.766509	10.9847	0.284347	0.64728	0.660448	0.950584
AC025284.1	1.04029	3.57704	49.6114	1.34713	0.693141	0.0519531	0.393974
AC025287.2	0.759577	1.61164	20.9427	0.433597	0.55539	0.434975	0.887971
AC025287.3	0	0.668239	4.62386	5.44679	1.77067	0.00209712	0.0533769
AC025287.4	3.00528	4.48113	75.7332	-0.141247	0.327529	0.666287	0.951195
AC025419.1	0.743065	0.943396	18.1131	-0.391702	0.678329	0.563635	0.92893
AC025423.1	2.47688	2.94811	53.3988	-0.412395	0.335573	0.219098	0.73875
AC025423.4	0.627477	0.648585	12.4547	-0.596981	0.628021	0.34182	0.842259
AC025430.1	0	0.628931	4.72246	5.47163	1.59946	0.000624103	0.0259741
AC025434.1	0	0.275157	2.09238	4.30118	2.00396	0.0318461	0.300507
AC025442.2	24.1579	33.0778	800.641	-0.117386	0.264224	0.65685	0.950013
AC025449.2	2.08058	3.55739	52.7498	0.119385	0.316577	0.706091	0.958626
AC025465.1	0.677015	0.884434	19.1044	-0.499593	0.57864	0.387922	0.86827
AC025508.1	0.495376	2.02437	36.6167	2.0652	0.783835	0.00842013	0.128296
AC025539.1	1.25495	0.746855	22.1679	-1.40291	1.09595	0.200518	0.718401
AC025569.1	4.83818	5.24764	136.486	-0.563774	0.429874	0.189693	0.704558
AC025575.1	0	0.334119	3.14403	4.89017	1.97322	0.0132021	0.171648
AC025575.2	0.577939	1.86714	23.4706	1.23671	0.999255	0.215854	0.735093
AC025576.3	1.56869	3.67531	47.9397	0.580114	0.535916	0.279043	0.797663
AC025580.1	0.792602	1.57233	24.3077	0.662983	0.603659	0.272084	0.791734
AC025580.2	2.36129	3.69497	61.8167	0.0195136	0.413105	0.962325	0.996285
AC025580.3	1.4531	3.87186	46.0699	0.744126	0.496606	0.134023	0.622336
AC025627.1	2.04756	2.3978	48.7521	-0.420234	0.498514	0.399244	0.872578
AC025682.1	30.0694	47.4843	1188.06	0.201617	0.216622	0.351993	0.848929
AC025754.2	0.627477	0.904088	14.27	-0.113894	0.604621	0.850584	0.984714
AC025774.1	2.97226	5.85692	83.2495	0.324524	0.358161	0.364891	0.856046
AC025809.1	2.39432	6.01415	86.5196	0.674887	0.379373	0.0752471	0.478189
AC025871.1	3.99604	6.40723	103.066	0.0060851	0.411402	0.988199	0.998268
AC025871.2	0.577939	1.12028	14.7979	0.255247	0.55939	0.648178	0.947888
AC025871.3	0.379789	0.805818	10.594	0.470269	0.639734	0.462278	0.901377
AC025887.2	3.63276	7.52752	172.377	0.384717	0.417762	0.357104	0.851496
AC025917.1	3.99604	5.62107	93.5765	-0.229853	0.354535	0.516775	0.918874
AC026124.1	3.58322	4.75629	89.5754	-0.111424	0.453925	0.806094	0.976199
AC026124.2	3.03831	5.62107	80.2834	0.334375	0.36866	0.364406	0.85567
AC026150.1	0.198151	0.53066	6.05516	0.745848	0.867451	0.389891	0.869254
AC026150.3	0.181638	0.727201	7.14951	1.27027	0.994679	0.201578	0.719257
AC026167.1	0.330251	0.569969	9.13425	0.26766	0.818932	0.743789	0.96448
AC026191.1	0.495376	1.15959	14.4074	0.516326	0.745549	0.488595	0.911752
AC026202.2	22.0938	32.3506	635.916	-0.0551673	0.171079	0.747099	0.96448
AC026254.2	2.6255	4.7956	73.1804	0.216612	0.381253	0.569928	0.93145
AC026304.1	5.21797	8.1761	132.494	0.0339678	0.241599	0.888189	0.988187
AC026316.5	0	0.412736	3.95144	5.21071	1.66033	0.00169896	0.0474055
AC026329.1	0.627477	1.10063	15.8937	0.208873	0.566336	0.712266	0.959229
AC026333.3	0.660502	1.33648	19.7034	0.41306	0.548187	0.451149	0.896417
AC026333.4	0.561427	1.49371	17.9396	0.816441	0.516747	0.114116	0.584122
AC026341.1	5.89498	11.6156	309.883	0.54738	0.36611	0.134882	0.623961
AC026341.2	0.330251	0.707547	10.6007	0.343146	0.821364	0.676111	0.954063
AC026347.1	9.8745	10.6132	240.181	-0.700586	0.357034	0.0497349	0.385094
AC026353.1	0	0.43239	3.70975	5.12769	2.44882	0.0362649	0.322561
AC026356.1	7.97556	9.78774	185.793	-0.300669	0.23044	0.191975	0.707689
AC026356.2	20.3104	31.25	666.109	-0.0305124	0.228034	0.893556	0.988187
AC026367.1	0.924703	1.27752	20.6323	-0.233723	0.712193	0.74278	0.96448
AC026367.2	0.495376	0.491352	9.25822	-0.670943	0.70274	0.339703	0.840658
AC026367.3	0.858653	1.33648	20.004	-0.0701198	0.517439	0.892206	0.988187
AC026369.1	0	0.157233	1.22612	3.53407	2.42312	0.144709	0.640274
AC026369.3	0.115588	0.471698	4.5137	1.29661	1.24702	0.298447	0.812932
AC026391.1	0.858653	1.35613	21.5013	-0.0500061	0.541697	0.926449	0.991821
AC026401.1	0	0.86478	6.4306	5.91727	1.78309	0.000904886	0.0323579
AC026401.2	0	0.648585	4.52899	5.41603	1.7567	0.00204882	0.052582
AC026401.3	4.40885	9.23742	155.861	0.473285	0.285604	0.097492	0.543623
AC026412.3	1.63474	1.86714	33.2105	-0.511645	0.57393	0.372673	0.859891
AC026458.2	0.528402	1.06132	14.7052	0.25467	0.581181	0.661245	0.950622
AC026462.4	0.165125	0	1.98086	-4.63455	2.09254	0.0267742	0.271132
AC026470.2	4.35931	6.85928	107.005	-0.00232119	0.304002	0.993908	0.998925
AC026471.1	6.12616	12.2052	180.427	0.401506	0.491124	0.413629	0.877083
AC026471.2	4.17768	9.45362	129.143	0.564357	0.353734	0.110616	0.577775
AC026471.3	0.429326	0.648585	9.87486	-0.075545	0.727531	0.917298	0.991042
AC026471.4	14.7457	25.1769	475.397	0.21187	0.383525	0.580655	0.93425
AC026471.5	0	0.235849	1.69696	3.99858	3.92939	0.308864	0.820989
AC026495.2	0.495376	0.648585	10.4879	-0.272423	0.675698	0.686821	0.955095
AC026585.1	0.313738	0.334119	6.27953	-0.695976	0.998274	0.485691	0.910065
AC026620.2	0	0.648585	5.14982	5.60063	1.59586	0.000449012	0.0216917
AC026624.1	0.610964	0.904088	13.8446	-0.0835523	0.558175	0.88101	0.988187
AC026691.1	1.00727	2.00472	27.8162	0.317771	0.423461	0.453005	0.897486
AC026704.1	11.79	14.1903	291.936	-0.467862	0.331324	0.157921	0.661371
AC026725.1	0.297226	0	3.66067	-5.52535	1.70279	0.00117499	0.0381416
AC026726.1	0.544914	0.707547	11.748	-0.28303	0.618029	0.646985	0.947774
AC026741.1	1.37054	2.83019	37.5391	0.33589	0.415996	0.419416	0.879453
AC026746.1	0	0.452044	3.40165	5.00434	1.88794	0.00803278	0.124944
AC026748.7	5.33355	8.78538	138.287	0.127874	0.294632	0.66428	0.950997
AC026765.3	0.511889	0.786164	16.7888	0.466755	0.915824	0.610292	0.940328
AC026770.1	0.363276	0.334119	6.66689	-0.894996	0.928984	0.33534	0.837465
AC026771.1	0.231176	0.648585	7.2945	0.758106	0.82826	0.360034	0.852512
AC026780.1	0	1.02201	10.7254	6.65609	1.63374	4.62e-05	0.00552372
AC026780.2	0	2.02437	18.4811	7.44231	1.43877	2.31e-07	0.000135375
AC026785.2	1.04029	0	12.5517	-7.3029	1.38724	1.41e-07	9.54e-05
AC026787.1	0	0.393082	3.07735	4.84986	1.78658	0.00663552	0.110166
AC026790.1	0.313738	0.373428	6.70216	-0.321133	0.97046	0.740714	0.964426
AC026801.2	4.7391	5.34591	100.395	-0.479477	0.246618	0.0518703	0.39371
AC026803.1	0	0.687893	5.09833	5.5793	1.57659	0.000401883	0.0206189
AC026803.3	19.1711	26.3954	588.822	-0.210913	0.406427	0.6038	0.938517
AC026888.1	0.0660502	0.196541	2.03898	0.851415	2.01279	0.672294	0.952923
AC026894.1	12.9954	17.5511	349.729	-0.160099	0.30408	0.598539	0.936431
AC026979.1	0.511889	0.727201	11.1223	-0.136841	0.67924	0.840337	0.981725
AC026979.2	12.4009	20.1454	357.098	0.151898	0.317041	0.631858	0.944442
AC026979.3	0.594452	0.786164	13.0709	-0.29732	0.586764	0.612357	0.940583
AC026979.4	6.42338	10.1219	172.073	0.0517803	0.212951	0.807885	0.976532
AC026992.1	0	0.491352	4.38225	5.36571	1.6355	0.00103523	0.0350783
AC027018.1	28.1374	36.8121	939.821	-0.266546	0.228717	0.24386	0.764251
AC027020.2	2.98877	3.71462	65.5259	-0.405299	0.289172	0.16104	0.668302
AC027031.2	20.1783	29.3436	748.593	-0.158841	0.253418	0.530795	0.921618
AC027097.1	3.97952	7.17374	108.214	0.195387	0.285405	0.493598	0.912488
AC027097.2	18.5106	31.9182	941.63	0.374252	0.259914	0.149893	0.649171
AC027117.2	0.677015	1.49371	24.2868	0.355063	0.718671	0.621267	0.942066
AC027128.1	0	0.334119	2.66984	4.65645	2.11823	0.0279296	0.277583
AC027130.1	1.51915	1.94575	32.5276	-0.278301	0.397662	0.484026	0.909297
AC027228.1	0.561427	1.02201	14.2612	0.213318	0.59269	0.718911	0.960385
AC027228.2	0	0.53066	5.27943	5.63475	1.95529	0.00395403	0.0794612
AC027237.2	0.610964	1.61164	19.6062	0.705816	0.602297	0.241248	0.761503
AC027237.3	14.4155	19.1234	392.962	-0.280325	0.164245	0.0878684	0.51601
AC027243.3	10.502	14.9175	259.696	-0.133983	0.248699	0.590068	0.935385
AC027271.1	0.693527	1.23821	17.8136	0.190738	0.644271	0.76719	0.968369
AC027279.1	5.96103	9.51258	156.024	0.0357562	0.252362	0.887328	0.988187
AC027288.1	3.00528	3.45912	65.0252	-0.538788	0.417883	0.197284	0.713863
AC027288.3	45.8884	54.9921	2894.32	-0.473857	0.193943	0.0145547	0.182865
AC027290.1	0	0.412736	2.93472	4.78915	1.79994	0.00779728	0.122743
AC027307.1	0.677015	1.08097	16.0219	0.0256355	0.581141	0.964815	0.996285
AC027307.2	2.74108	3.36085	60.5504	-0.378649	0.462645	0.413103	0.87698
AC027307.3	4.17768	8.33333	113.813	0.351802	0.301796	0.243737	0.764251
AC027319.1	0.825627	0.668239	14.5423	-1.01315	0.655652	0.122286	0.601854
AC027348.1	1.38705	1.33648	27.2473	-0.745135	0.484262	0.123877	0.605202
[truncated: 22,639 more rows]
