# Supplementary material for: 16p11.2 microdeletion enhances gene expression variability between human IPSC-derived forebrain interneuron progenitor cells in culture
Source: Front Mol Neurosci. 2026 Jul 8;19:1872405. doi: 10.3389/fnmol.2026.1872405 (PMC13388902; doi:10.3389/fnmol.2026.1872405)
Supplement: SUPPLEMENTARY TABLE S8 — Random gene sets: Each row shows a list of 100 randomly selected genes. The first column shows the identifier used to refer to each gene set. [file Table_8.XLSX]

## Sheet: Sheet1
Gene list	random_list_1	random_list_2	random_list_3	random_list_4	random_list_5	random_list_6	random_list_7	random_list_8	random_list_9	random_list_10	random_list_11	random_list_12	random_list_13	random_list_14	random_list_15	random_list_16	random_list_17	random_list_18	random_list_19	random_list_20	random_list_21	random_list_22	random_list_23	random_list_24	random_list_25	random_list_26	random_list_27	random_list_28	random_list_29	random_list_30	random_list_31	random_list_32	random_list_33	random_list_34	random_list_35	random_list_36	random_list_37	random_list_38	random_list_39	random_list_40	random_list_41	random_list_42	random_list_43	random_list_44	random_list_45	random_list_46	random_list_47	random_list_48	random_list_49
X49	RPL9	VAV3	TADA2B	ABRAXAS2	STARD3NL	SCN1A-AS1	GPX1	ANKRD18A	SMIM14	LINC00944	KCNAB2	LRRTM4-AS1	ZNF92	AC019294.2	NDUFB7	AC104806.2	CTSE	AP001020.2	MELTF-AS1	TYSND1	MFSD4A	PCDHGA9	COPS6	AL360169.3	ALG13	FIGNL2-DT	AC112907.3	PPP1R3F	SAMD12	HMGCS2	KANSL1L	MICAL3	SLC4A5	AL442071.2	PRPF19	PDLIM3	ASH2L	PROKR1	APOOL	AC105001.1	AC087645.2	MED15	CD274	GBF1	CCND2	AP001330.4	AC092376.2	AP005432.1	RPS10
X1	HMOX2	SGPL1	FASN	MRPS23	ZEB2	LINC02223	RPS16	AL512353.1	AC090816.1	PRKX	GRHL1	TECTA	AC243829.4	AC023095.1	MRAS	DZIP3	ARID5B	ZDHHC11	CARS2	LINC00954	AL033397.2	GPBP1L1	TRIM67	KCNK1	AC008735.2	HECW1	EPCAM-DT	ADNP	CHRAC1	LAMTOR2	ZNF296	AC007389.1	NPIPA8	KRT86	PLK4	ACP6	WNT16	SETD1B	ETV1	Z96074.1	MINPP1	CD274	NPM2	SPRY1	AC009120.3	SEL1L2	KIF11	CDC42BPG	AC012568.1
X10	AL133215.2	PPP1R3G	BAZ1B	AC097522.2	TES	LINC01504	CDT1	PRKAG2	SLC2A1-AS1	AC110285.5	DAPK2	RICTOR	BCL2L1-AS1	SLC10A6	AP003469.2	C1S	NFYC-AS1	CACNA1G	AANAT	TBPL1	AC093840.2	AC011297.1	YIPF6	CCDC88A	NME1	KCNJ16	NPTN-IT1	SERPINI1	AL121929.2	LHX1	RBM4B	USP13	ZFP64	AC018628.2	AC240565.2	C2orf73	C1orf100	AC082651.3	C16orf86	RFFL	AL158151.4	OSCAR	AC007277.1	IKBKB	NAA40	AC110285.5	RPEL1	AL354836.1	RAB30-DT
X100	AL031602.2	ZNF484	GSKIP	MFAP3L	BTBD8	AL136038.3	ATP5MD	SCN7A	GAK	SMIM13	PTPRK	MANBAL	AC079848.1	DNA2	PIK3R4	HSPE1	ARNT	MAP2	PLVAP	LMOD2	AC073869.3	PRRG3	AC020703.1	PHLDA3	OLMALINC	RAP1GAP	AC117464.1	DAGLA	ESRRA	COG1	LINC01242	FLNA	MED14	CDC42-IT1	DIP2C	NGB	AARD	TMSB15B.1	U47924.2	AL121761.1	Z97055.2	ZPR1	ASRGL1	NTRK1	MAN2A2	AC013468.1	LYRM9	HCRTR2	MYH15
X11	AC093512.2	ABCB6	ZNF233	LINC01687	ENO3	AC021351.1	WDR49	HEMK1	AL355490.2	MMD	AC244636.3	SLIT3	MCUR1	AC073592.1	MORN1	BSX	ST7-OT4	AC007923.3	AC055872.2	SCART1	AC021752.1	ZNF142	OPCML	BOK-AS1	HEXD-IT1	METTL24	NLRC5	GSAP	PGAP4	TAC4	PIP4P1	SNAP29	TBC1D8B	ZNF292	GPR3	GRB2	ARSI	DMRTC1	SMIM27	INF2	AC000068.1	AC105094.2	SNTB2	SLC51A	AF064866.1	AP000802.1	SPDEF	CNGA1	ARHGAP5
X12	ATF1	SRXN1	AC113143.2	LINC02614	STK3	RNF208	LXN	ADAMTS4	NGFR	MNS1	NAPB	MLLT11	MTMR3	AL023553.1	AC011462.4	PPP1R18	AC109597.1	VASH2	ANKRD53	STOM	PXT1	LINC02751	AL157931.1	SLA	AL133390.1	KREMEN1	AL049795.1	RBX1	AC034195.1	PEX3	AGBL3	ERGIC1	ZNF674	OAZ3	LINC00954	EVC2	MPHOSPH10	LINC02691	AC008496.2	MAPK7	UNQ6494	CT66	PRDM8	PNMA8B	LAMTOR5	GBF1	OTOR	NAP1L5	ZNF592
X13	MBTPS1	INTS11	AL009176.1	CCDC121	AC016134.1	ATG9B	LINC02457	FAF2	RBBP4	GMPPB	ZNF286A	AF131215.4	TRIM11	LINC01484	FGGY	MED11	AL359091.4	Z95331.1	CASC15	AL139339.2	TAPT1	APCDD1L	FPGS	CLK3	NOG	FBXL5	AF129408.1	COLQ	PPP1R1A	CEMIP	SLC25A35	KIAA1958	WBP11	PHF13	ELMOD2	C17orf78	AC006372.3	HCST	PIGW	AL512427.2	DLX6	TMUB2	DNAJC14	AC104785.1	AC104463.2	AL353572.4	PRCC	CENPJ	METTL15
X14	FAM90A1	AL356056.1	DYRK2	SNCAIP	ADAM29	TMCC1	MAN1C1	AC024475.3	CACTIN	CREB5	LINC00159	LINC01311	GOLGA6L4	AQP9	LINC02043	DALRD3	ZNF385D	Z94721.3	AC007998.3	CHRM5	AP003119.3	HEBP2	AC104316.1	PNMA8B	LANCL1-AS1	STON1	TGM6	AC079772.1	SLU7	ALKBH2	WTIP	TTLL7	AC113167.1	AL158212.1	GSTT2B	CD163L1	AL139424.2	CADM4	CYP1A1	RCN2	PGAM1	OR2L3	EVA1A	CBX6	ICAM5	DLC1	AC093765.3	AC092115.3	AF130359.1
X15	TRIM35	IL19	RPH3A	TAF4B	ZNF550	AL360093.1	AC073332.1	SNRPD1	ARHGEF40	PTP4A1	CLN8	COMT	SEC61A1	COX15	AC022276.1	RAI1-AS1	DGCR11	TSR1	PTGS2	LINC01364	LSG1	MYO1C	MRPL47	AL662797.1	LINC00691	ZNF445	ERRFI1	ZNF532	ANKRD45	OTC	ZNF223	RGMA	AC073641.1	TMEM179	ZNF699	TAPBPL	ADH4	POLR3H	AC008937.2	ZNF555	AC144836.1	MTA1	RIMS1	CTNS	SPART	AL358933.1	NPIPB3	PHLDB2	POSTN
X16	MANEA	WWTR1	AIRN	PRORP	TBX19	A2ML1-AS1	LINC02306	AC011228.2	TNFRSF11A	NPRL3	QRFPR	MKS1	UBA7	AC007376.2	TBC1D32	SMAP1	AC020558.1	PELP1	ACKR2	MGA	PRDM5	PSAP	HIC2	CBR4	SRGAP2-AS1	WWC1	C20orf203	HSPA12B	DSG2-AS1	GATA3-AS1	AC137810.1	HMGN5	AC107029.2	PER3	SH3BP2	AC117834.1	AC091938.1	AC092115.2	SHISA4	SLC11A2	AL121574.1	AC095060.1	PTGES2-AS1	AC008278.2	SGCG	AC131944.1	ATP2C2-AS1	NCAM2	AC053503.1
X17	AC009152.3	LINC00311	NLRP5	OLA1	TMC1	SYCP3	DHX57	ENPP2	AC020978.1	AL450311.1	SLC6A16	AC023905.1	AC098820.1	HILPDA	ARID1A	AC138304.1	SYNE3	TINAG	NAPG	KMT5C	MPZL3	AL590705.1	OAZ1	TSN	AC010991.1	C1orf195	TIAF1	AC009902.3	LINC01730	ANKRD40	SLC13A3	PRIMA1	SHBG	FOXN3-AS1	CASP8	ZNF98	AC004974.1	AC006116.8	AC106729.1	GIPC1	NAP1L2	AC010320.4	PCDHGA5	AC015849.1	AC005343.7	STYK1	AL022313.3	PPP1R1B	CHMP4C
X18	DIRAS3	PRH1	SNRNP40	UGP2	C22orf39	RPS10-NUDT3	ANKRD7	SFR1	AC113423.2	AC109597.2	AL121956.5	IL13RA2	RASGRF2-AS1	DNLZ	AC104984.3	G6PD	STT3B	SLTM	PTPRJ-AS1	MEGF9	TRMT5	AF287957.1	FBLN1	PRKCSH	ASH1L	BX470209.2	GPS2	ZNF518A	GPN2	ZCWPW1	VTCN1	LINC02869	MAMSTR	SAMD14	RPL4	AC073073.2	ADGRD2	DNAAF3	SLC2A11	VCL	GDA	GABRG3	PDCD4-AS1	MIR663AHG	LINC02296	ALG1L	COX11	LINC00958	RHBDF2
X19	AC120042.1	AC026254.2	PCDH15	MARCHF10	AL135744.1	AC005703.2	AC084824.3	RNF181	RPTOR	WASF2	AC046168.2	AL356515.1	ZNF837	AC106818.2	INSYN1	FAM8A1	NCKIPSD	THG1L	CDK2AP2	RCOR1	ANXA13	AL356488.2	MAP3K20-AS1	PLAC1	METTL14	NDUFAF5	ASIC2	AKAP1	PPP4C	MAP1LC3C	C2orf68	AC115102.1	STAT1	AC034111.1	PEX16	EDEM1	TTC34	JADE1	AC097359.2	PPP3R2	AC099508.2	GATB	LINC01731	VIM	ELP1	ZNF551	SEC11A	H2AW	LINC01568
X2	AC026369.1	F2RL2	OR51I2	ALKBH8	KCNN4	UBXN11	AC105150.1	CD99L2	AL451069.1	NTPCR	AC110611.1	WDR38	CXXC4	SEMA3G	FRMD8	NUDCD3	NUP133	ZNF830	C11orf24	AC121764.1	HSPE1	ZNF121	AC008708.2	NBPF10	AC025244.1	NKX2-2	USF1	GALNT15	TMEM106A	TC2N	ABAT	AL354920.1	AC120498.9	AC079035.1	AMY2B	AC110491.1	SOX11	AC121761.1	AC008966.2	CPLANE2	AC010320.3	PTF1A	FMO5	AL353693.1	MYO19	DYDC1	ANKFY1	CSNK2A3	WNT10B
X20	AP001437.1	PAFAH1B1	EMB	GNB1	NDUFA6-DT	PDC-AS1	AL807742.1	ZNF544	ERGIC3	NMD3	AL450163.1	ZSWIM6	AC023510.1	OLFML3	PRICKLE2-AS2	CSNK1G3	AC092171.1	AF130417.1	CCN2	DGCR5	HSD17B1	SCHIP1	AC096675.1	PPP4R3A	AC124854.1	COASY	AC106052.1	DENND4A	AC127537.1	C4orf19	AC092718.1	AL035411.3	PIGBOS1	RAB18	AL356776.2	CD44	BAZ1B	C11orf98	AL021707.1	NOL3	AL157396.1	ZHX3	TMEM128	KLF13	KRTDAP	GTF3C4	CYP27B1	TRAPPC9	AP001885.2
X21	AC026704.1	AC099332.1	GPANK1	PCYOX1L	CLEC2L	ZC3HAV1	AL122035.2	LINC01031	AC105020.1	PCYOX1L	FAM110A	ITCH	DGKG	YME1L1	ANGPTL6	YARS2	AC016597.1	AC018878.1	ADRA1A	AC116914.2	EXOC3-AS1	AL390839.2	RNF25	AC073487.1	NFE2L2	PHOX2A	AL391097.2	AC008625.1	AL137779.2	NXNL1	LINC00689	HNRNPH1	C2CD4D-AS1	TGFBR1	ADAM18	VPS45	CNTNAP2-AS1	TASOR2	GCLM	STS	HTR3E	AC105020.1	RDH11	ZNF251	ZBTB41	ATF1	SLC25A42	DBF4	MIER1
X22	UBTD1	BCAS4	ERMN	ABCA3	LINC01871	AC138969.1	PLA2R1	ZNF853	SNAI3	GNB5	HCFC2	PRKX-AS1	NQO2	ADCYAP1	MMUT	AC083837.1	RGMA	MAN2B1	AP005136.3	METTL3	P2RY1	EZH1	VPS33B-DT	SHISA7	AC009411.2	CSNK1D	HRK	LINC02877	PRR7-AS1	UMPS	DPY30	AC011939.2	AC010331.1	LINC01501	ZDHHC24	AC005498.2	ARL4D	PDAP1	RCC1L	TMEM231	CKMT1A	AL021707.7	CYP11A1	EHMT2	VWA5B1	SFTPD	AC119800.1	AC002558.3	POLE4
X23	SMIM17	CEP83	SWI5	AC097658.2	ADCY2	EPHB2	GALNT6	SRSF3	AC026462.4	AC090409.2	RIPOR3-AS1	AC069222.1	NUPR1	AC009159.3	C2orf66	AC110023.1	AC105230.1	NPIPA2	TRAPPC6B	TUBE1	ABCC8	AC009054.2	TSGA10	TPR	PDS5B	MEX3B	DSC1	AL121658.1	USP1	AL162497.1	ZNF276	AC126283.1	AL021707.2	ARMCX1	AC073321.1	AL021328.1	TENM4	AC026202.2	JPT2	CWF19L1	SPIB	IRS1	STARD10	LINS1	MSLN	NETO1	AC239860.4	ZNF581	EIF5AL1
X24	AL157886.1	LKAAEAR1	AC107214.1	LMBRD1	LINC02082	AC113385.1	MSGN1	PGM2L1	SHLD1	FGD6	GATA3	RAI1-AS1	TSPOAP1	XPC-AS1	NEXN-AS1	CES4A	HCG15	ZNF395	MEIS1-AS3	AIMP2	AC024145.1	PCDHB12	MIEF1	AP1M1	MRPS9-AS1	SMG8	MED17	LINC00377	AC120498.4	MGAT1	LRIG2	PPP1R9A-AS1	UBTD2	CSF2RA	TPH2	AC139795.2	CHST6	AC130888.1	MOV10	AC022433.1	MYC	OR1L8	ARHGAP12	SIK3	AC009090.1	NPY5R	NDUFC1	RBM20	KYNU
X25	DDX42	AL133260.2	ZFP3	AC084198.2	LINC00862	AP002884.3	KIF7	THSD7A	AC141930.1	GTF2F2	AL139142.1	SRP54	TMEM211	AL139398.1	CD2BP2	AC079766.1	GLRX2	AL133166.1	SLC23A2	AC079601.1	TBPL2	AC005670.3	AC012557.2	GKAP1	AL022069.3	LRIG2	AL157997.1	LDHD	SLC35D1	SYT5	HPD	IDI2	PPM1D	AL512427.2	DTX3L	LINC02221	ZDHHC6	AC010531.6	AR	AC008397.1	CACNB2	UTP3	INPP5K	AC233723.1	GPR137B	AMMECR1	MAD2L1BP	AC009120.2	MMS19
X26	PCDHA9	SH3BGR	AL807752.2	AL161628.1	AP002765.1	MPG	AC083805.3	AC079414.3	SLC26A2	TMEM35B	WDFY1	GTPBP8	AC005899.6	LRRIQ4	LINC01983	SORBS2	RGL1	AC004257.1	MEX3B	UBA6	AC100830.2	ZNF229	SLCO3A1	ENDOV	MAPK10	FAM110C	KIAA1841	AL732509.1	ADAM23	USH2A	FANCB	HDAC2-AS2	DHFR2	GACAT2	CMTM7	RILP	OR3A2	AL390728.6	RGCC	AC007620.2	AL133415.1	AC012050.1	SCUBE2	AC090578.1	ITGB1BP2	MIR302CHG	WNK2	AL031658.2	SIRT6
X27	AC073655.2	BRWD3	RASAL3	GABBR2	AC007319.1	ASB11	EML1	ADCYAP1R1	WDR37	RHBDD1	GSC	AC092171.2	PNPT1	RPS7	TEX55	FBXO43	PTPN22	PIAS4	ADPGK-AS1	ISCA1	LINC01574	KPNA3	KLHL3	ZNF157	LRRC8A	AC104463.2	MAP2	AL590302.1	IAH1	PUS10	AC004257.1	AC064836.2	IQCH	PRKD1	SLC16A3	NTPCR	TSSK3	AL139011.1	VPS11	SECISBP2L	TUBB2B	AC011503.1	ATP5PO	AC008474.1	KIF9-AS1	NOC3L	GLCE	TSR3	SELENOO
X28	AC004784.1	LSM8	LRIG1	GTF3C3	PPP2R5E	RALGAPB	AL138955.1	RNF227	AC020663.3	BCL2	IQCC	RPE	HAUS3	AC104126.1	CCDC187	ACTN3	AP000813.1	EMCN	AC027601.5	FAM149B1	MAFK	TBC1D7	ATP8B4	CACNG2	AL137802.2	SLC25A26	TAF8	CTF1	CAMKK2	NTRK3-AS1	AC022167.3	PLXNA1	SPINK2	PRND	PTH2R	AC073195.1	SLC51B	TPP2	RAB3IP	TMEM209	AL596094.1	GPKOW	ZNF20	AC073591.1	MXRA7	AL442128.2	AC004052.1	VHL	B3GAT3
X29	WEE2	PYGL	TECPR1	CDH17	FBXO31	KLHL24	TMOD4	SLC25A22	RAD21-AS1	AL359397.2	IKZF4	AC025442.2	IGDCC3	AL590286.2	C17orf75	EIF3C	KLHL4	AC007389.2	AC008731.1	FOXQ1	ZNF248	RALY	GDF10	LINC01697	AL021392.1	FLACC1	SYT10	AP000553.8	OTUD3	TAB3	TTTY14	AC107871.2	MLLT3	MSMP	AP003120.1	P4HB	RBM10	TPRG1L	CEP295NL	SUGT1-DT	AC137932.3	LINC00844	RPS6KA3	GOLGA1	PPIA	ITGB7	AL138921.1	AKT3-IT1	ALDH1L1-AS2
X3	SEC61A1	LINC00645	AC009269.2	AC005786.3	LZTS3	COA7	E2F6	POU3F2	ATP8B4	DOK5	PLVAP	EEFSEC	AC005034.5	AL162385.2	AC090409.1	PAK2	CCND2-AS1	DPP3	KCNMB3	HACD2	DUSP22	ASCC1	DHX38	LMAN2	LINC02725	GPR62	BCO1	AC104825.1	AL391335.1	CHD2	AC015849.3	MEOX1	LIMS2	TMEM217	AC008250.1	AC010809.3	GFRA3	CENPN	LINC01731	RP1L1	XKR5	BAG6	KCNG3	AP004147.1	CSTA	SPATA16	LINC02006	ABLIM1	AP003108.1
X30	MYOCD	LINC02240	AC011092.2	AC069431.1	AC025871.1	SSB	FLYWCH2	C16orf96	AC139769.2	STUB1	TLCD3A	SNX8	CRHBP	LINC01500	AC008946.1	SRSF2	KHDRBS2-OT1	AC005040.2	UBE2W	CRB1	MUC4	GRTP1	DEGS1	TRIM7-AS1	EVI5	TIMM10	EYA3	KCND2	LAMC3	LINGO3	CEND1	LINC01611	SNCA	AF064860.2	GPR17	HMGB2	SNRNP70	AC022211.3	AC079790.2	ISM1	GPR176	ULBP3	PMF1	AC005697.2	NKD1	AL008628.1	TEPSIN	LINC01963	ZNHIT6
X31	CERKL	AC005884.1	AP001065.3	NUDT12	JAG1	AL590096.1	SLC22A18AS	LYPLAL1	AC104316.2	CRYBA2	ACTN1-AS1	ZNF684	NFKBIL1	LINC02123	LINC01840	LINC01980	RAB3IP	HEPACAM2	PPM1A	AC100797.4	SHCBP1	PYCARD-AS1	AC068506.1	KCNK3	RTL8A	AC006141.1	AC105206.1	AC015923.1	STK10	AL731577.1	GSKIP	AC091153.2	RPS6	LRCH1	AC087362.2	AC008115.3	EHD1	C21orf91	Z85996.2	HLA-B	AC012360.1	AL121757.2	FBXW2	TERF2IP	AL137003.1	GFI1B	NGF	PLXNB2	MACO1
X32	CD55	SLC25A22	STAC3	KIF9-AS1	INSIG1	AC079154.1	LINC01865	KLLN	KRT19	AL512603.2	AC069542.1	AC109133.1	AP000722.1	AC105206.3	GADD45G	SEC14L4	AL162274.2	SSU72	ABCA5	AC098487.1	PIANP	AC097713.1	IL2RA	TBL1XR1-AS1	AC004067.1	LSAMP-AS1	CMAS	AC005695.1	RREB1	IFIT3	LINC00900	LINC00866	FST	EPCAM-DT	SUGT1-DT	AL365434.2	BCORL1	WWOX-AS1	TGFBR3L	COQ3	LINC02742	AL355377.3	ELL2	SULT1E1	LINC01535	AC068535.1	SRGAP3-AS3	PTF1A	ATP11AUN
X33	EZH1	CTRC	AC009152.3	AC234917.3	AC010319.4	AC023908.3	RBMS3-AS1	DHX16	RNF138	ARRDC1	ANKRD52	AL031283.1	AC009403.2	TESC-AS1	WDCP	KLHL42	PTPRN2	AC097478.3	GSAP	AC069544.2	PLA2G6	ZNHIT6	MVB12A	TMED5	EIF1B	RPEL1	GJC1	BMPR2	AC009118.2	NR2F2-AS1	RPP14	ERVK13-1	SLC35G1	AKR1A1	AC009118.2	TACR1	CIART	CDS2	AC090912.1	ZBED3-AS1	B3GNT8	AC138305.1	PADI4	ZFYVE19	UQCRHL	H3C7	GLRX	RHOU	LINC02115
X34	AL590666.4	TGM6	FAM184B	VAMP3	ARHGEF5	LY75	AL360169.2	RMDN2	BNC2-AS1	AL162388.2	SRP54	TMEM185B	AC084125.2	DLST	SEC23A-AS1	BBS7	AC079380.1	TNPO1	AC007996.1	TMEM225B	AC100849.1	HCFC1	TOR2A	AC074183.1	AC003093.1	LINC00092	LIME1	AC079760.2	VPS29	CYP2D6	ACBD3	BMP2K	SEC61B	AC021092.1	PCDHA8	ALDOB	APOO	ISYNA1	ZNF536	DNAJC27	LSP1	APEX2	MYT1L	ZNF75D	KMT2A	AC002451.1	TBC1D5	EPN2-AS1	VSTM2L
X35	GPALPP1	GRK5	CCDC22	CIB1	HERC2	AC022079.2	AC025164.1	AL031005.2	ETV4	LINC01902	ZNF467	AC022154.1	MRPL2	PKP4-AS1	CCDC27	EPAS1	LINC02492	EXOC3-AS1	UBE2V1	FST	AC016583.2	COL12A1	ASB12	AC096647.1	LINC02871	MED8	CD70	SUCLA2-AS1	HTR3E	AC136475.1	CLASRP	HELB	ZNF626	SLCO1B3	ALDH3A1	SMCO4	BGN	AC073091.1	AC022433.1	AC120042.1	AC064836.3	NEU1	AC010327.5	DDX11-AS1	MC1R	LINC02082	ITM2A	STXBP5-AS1	SLC30A5
X36	ZNF214	ULK3	UBE3D	CNTN1	FAM9B	RNF213-AS1	BCHE	ABCF3	USP21	AC006511.6	JUNB	CDH17	LINC02541	AC084724.1	PRKAB1	STXBP2	LINC01010	AC009148.1	AC079922.2	EFTUD2	AC008957.2	AC092053.2	AMOTL1	AL117336.1	ADGRF2	AC127522.1	CABCOCO1	AC006130.1	GALE	AKAP9	ATP2B1-AS1	PITPNA	L3MBTL1	LSINCT5	AP006621.1	PIDD1	IDH2	IST1	AL035411.3	AC007686.2	GDNF	COQ2	LARP4B	MBIP	MAP2	ACSL6	MYH3	LPP-AS2	LINC02238
X37	ATP6AP1	SYCP3	MIR31HG	AL161725.1	AC034206.1	LRRC75A	AC024075.2	URB1-AS1	PLD3	RBBP4	AC009227.1	AL359095.1	FAM72B	AC069120.1	UBQLN1	PRDX1	HSD17B7	IKBKE	DAPL1	AC016526.2	AC012615.1	LINC02343	AQP1	DNA2	AC112196.1	NOL3	AL008729.1	RPS11	AL662884.3	DYNLRB1	PDHA1	C2CD2L	UBE2A	SLC5A4-AS1	NCK1-DT	LINC02869	ENO1	EDN1	AP000350.5	MYL12B	SDK1-AS1	AC239799.2	KIF15	NIT2	LINC02191	LAGE3	CAMK4	PICK1	PIK3R5
X38	AC005520.3	DPP10-AS1	CALR	BNIP3	AL022313.2	LINC00654	TMCC3	TMEM68	CLEC18A	LINC01018	AL590867.1	LINC02436	EBF4	RAB11FIP3	AF131216.4	TTF1	LINC02016	HDHD5	HTR7	AC027288.3	HLA-F-AS1	ANKRD65	AC008764.7	P4HB	MSH6	APTR	AC026741.1	NDP	METTL3	AC023830.1	ME1	CH17-340M24.3	KDM6A	POC1B-AS1	LINC01950	EML2	CKMT2-AS1	DDX10	BX293535.1	MAP2K6	AL121762.2	ADGRB3	ZFP3	AL662791.2	AC138512.1	AC097450.1	LINC01044	DDX25	AC239585.2
X39	SLC35A5	U47924.2	AL157700.1	CLEC2A	COA6-AS1	UTP3	FAF1-AS1	AL513218.2	AC074237.1	AC093840.2	AC040970.1	VBP1	LINC01621	ZDHHC12	AC010973.2	TLE2	AC117480.1	COPRS	GAS5-AS1	NT5C1B	CCNF	ENPP1	EFNA2	KCTD19	UBE2K	HCN2	CLEC18A	APOBEC3C	WASH6P	CLEC18C	COMMD4	HMGB2	CLUAP1	ARRDC2	TFAP2A-AS2	ZSCAN22	AL355574.1	PM20D2	AP000813.1	AC108727.2	PLEKHG4	AC007881.4	ADCY5	AC073071.1	SAC3D1	FBXO28	KCNH7	SNHG29	ABLIM2
X4	LINC02754	COX5A	WASHC2A	LINC02742	CA8	AC073365.1	ARHGAP9	IRAK1BP1	CENPQ	MVB12A	ZNF142	NTRK3-AS1	LINC02795	FREM2	GABRG1	AC092718.4	METTL16	MRI1	TCTA	AC021739.3	ABHD15	RCOR1	CMTM8	INHBE	JMJD4	TMPRSS7	SLC2A10	LHX6	MTMR11	AC103987.2	BET1L	PTPRT	ARRDC1-AS1	AL158151.4	LAMTOR3	PRKCH	CFAP126	AC093591.2	OLFML2B	C1orf105	N6AMT1	RAB14	UFL1	AL512343.2	HHAT	UBE2T	GALNS	AC100832.2	PANK4
X40	LINC01033	NAIP	PRDX2	ZSCAN9	AC008170.1	MPHOSPH10	ISL2	AC095060.1	MAN2A1	PELI2	TET2-AS1	NKX2-1	SHANK1	HSPA1L	SWAP70	CHRNA1	ZCCHC10	TBC1D9B	KRT86	AC024361.2	AL024507.2	GATA3-AS1	RSF1-IT2	AL353801.3	DOK4	ARL13B	AC027796.1	RPL19	DHRS7	CYP26A1	LYPLAL1	ING4	MISP3	DGKK	CCDC60	JPH3	NEDD4L	AC004540.2	AL589787.2	AC024909.1	ELMOD2	AL390208.1	KMT5A	DAAM2-AS1	GBP3	LINC01277	AC022469.1	IBA57-DT	VPS13B
X41	AC020905.1	ZNF286A	CNTROB	SEC23A	AC092747.1	PARVG	AL118556.1	AC245884.1	MIR99AHG	MEF2A	EIF1B	NDUFS1	LRRC3B	FLJ31356	NBR2	RCE1	AC037450.1	ASMT	AC110620.2	PYGM	ITIH6	CEP135	MSANTD1	GRM1	TMEM258	CLIP4	TRHDE	AL157931.1	TIMM10	MKRN1	HEXA-AS1	CENATAC-DT	AC009081.2	LINC01999	PREP	AC108019.2	MT1E	MSH4	ZMYND10	LRRC8B	AC022558.2	LINC01963	TMEM14C	LINC01096	HTATIP2	TMEM102	AC069272.1	LINC01905	C3orf18
X42	AL365318.1	C4orf3	LYRM1	AC011995.2	AC137579.1	PCBP1	DNMT3B	ZACN	LPP-AS1	PLIN1	OXNAD1	C22orf34	P3H2-AS1	LINC00665	PPP1R1B	FRMPD2	NAPG	MKKS	APP	NTPCR	SF3B6	FBXW5	SLC46A3	C2orf69	HSF2BP	ZNF852	ISY1	FNDC8	MRPS14	C9orf152	AC008443.4	RBMS1	PRKAR2B-AS1	ZNF384	LINC01730	AC013731.1	CCDC61	AL445526.1	C20orf96	TUBA4A	AC125437.3	AC092127.1	YIPF2	AC007846.1	AC000065.1	BRMS1L	PLCXD3	PPP1R36	ZNF226
X43	MAPK15	AC091982.3	ADAMTS17	ZNF195	TTC3	AC011370.1	TMEM97	SUN1	FAM186A	GCOM1	MIR646HG	TUBGCP6	EMC10	CLPTM1	DNM3	SLC20A1	DERL1	AC127035.1	LINC01036	UBE2QL1	CTD-2297D10.2	AC109441.1	TRIB2	BMT2	AL354833.1	ELP1	PELP1	CDK2AP1	WDR5B	CYP2W1	C14orf39	AC010157.1	TRPM6	MVK	RRS1	ZNF566	AC024560.3	CCNDBP1	NPAS1	SHISA4	HPGDS	FAM228B	AL161910.1	IL4I1	KCNJ16	AIF1	AC093788.1	NDUFS5	FCGRT
X44	AC025048.2	AF129408.1	AC025048.2	AGBL1	GPR6	AC007494.2	SIGLEC15	AC093515.1	WNT10A	MIR1915HG	SPTBN1-AS1	AC100861.1	AHNAK	SH3TC1	MRPL47	AC114939.1	EIF4H	ERAS	AL031073.2	SLC39A14	TCHH	AC124852.1	KDM3B	NAB2	TCEAL3	SLC25A20	C8orf34	AC068491.1	STX18-AS1	SLC2A14	TAB3	TMEM125	TARBP2	RBFOX3	PCDHB6	PADI2	HNRNPC	C4orf47	TMEM161B-AS1	CDK5	AL445250.1	AC010997.5	ISL2	H4C5	CD2BP2-DT	AP001442.1	RPRML	AC005726.4	LINC01018
X45	E2F1	NFKBID	MAN2B1	CSPP1	CHPF	AP000779.1	PROSER2	PDIK1L	NUDT14	FASTKD2	RASSF4	AC026770.1	LY6G6C	NAA50	STAM-AS1	ATCAY	AC022023.2	C19orf71	C2orf49	KCNMB2-AS1	MZB1	AC010457.1	RBPMS-AS1	EMCN	AL136982.3	MRGPRF	DNAL4	EZHIP	EPB41L4A	AC069366.2	MBD3	AC092844.1	AP003352.1	LMAN1L	TBC1D12	FAM118B	LTBP2	AP000892.3	NCMAP	SNCB	RNF168	AC007684.2	LIPE-AS1	ACOT11	AL162274.2	PPP4R4	EPHA5	SPEG	GMPPA
X46	AC105206.2	SHISA6	AC073288.2	ALG12	AL807742.1	ADNP-AS1	FGFR3	AC011445.1	LMX1A	AC007996.1	HDC	AC123567.2	AC079907.1	CD200	AC067751.1	AL136366.1	AP004609.3	AL162274.2	IQCB1	MRPS14	RBM44	RGS9	COL23A1	AL596202.1	RAB12	NUBPL	AL118558.4	INE1	TMEM9	MRPL15	PREX2	AC245884.1	CLASRP	KCTD14	AL121852.1	ZNF599	ZAN	AC012306.3	SMC5-AS1	RYBP	BLOC1S4	AXIN2	HAR1A	ELAC2	AC100849.1	AC090816.1	ROMO1	AC027644.3	DPH6-DT
X47	EDC3	AC130456.1	AC082651.1	AC097478.4	MAGOHB	BYSL	MGME1	FUBP3	MGAT4C	C1orf35	MIGA1	DOC2A	MPC2	MTMR14	CAMK1G	TAB1	CSRNP2	SYNJ2BP	SAPCD2	AC005520.5	AC004471.1	ATP4A	RNF135	AC108449.2	AC083843.2	TSEN54	RNF125	AL353803.1	AC011043.2	USP24	DNAJA4	AC096751.2	BEAN1	FAM222B	RANBP9	AC011396.2	PCOLCE-AS1	SERPINC1	AL122014.1	SCFD2	EXOSC10	BTG1	MAML3	AC003102.1	GK5	RMI2	GPR39	C7	AC009113.1
X48	AC007014.1	SMUG1	AC018616.1	SLC25A33	PKDCC	DNLZ	TPRG1L	CRKL	AL359813.1	YIPF1	LINC01470	LINC02134	MAP2K1	NCAPD2	PSMA8	PFKP	SRC	AP001341.1	HGH1	LINC01415	AC010624.5	AL139423.1	FGFRL1	CAMSAP2	AC010601.1	HS3ST5	GFRA3	AC010247.2	RBM17	LINC02447	RAD51AP1	BDKRB2	PUM2	CDH10	NONO	GS1-24F4.2	AC005332.2	ARPC5L	AL139142.1	CCDC71	METTL11B	PEX11G	ZMIZ1	RFC5	NUDT1	HACD2	NPIPA2	MRPS34	AC012676.1
X5	PVT1	NOC4L	ZNF646	TMEM160	TMEM184A	HDAC1	LINC02106	AC011815.1	MPC1	AL049825.1	FGD1	STX5	NIFK-AS1	PI4K2B	PPP3R2	AC005828.1	TERF2IP	MIR29B2CHG	AC020930.1	AC020891.2	AC073365.1	CDCP2	AP003066.1	AL021368.2	RDH14	AL358852.1	AL161772.1	DONSON	GUCA1A	AC007014.1	FBXO42	AC073840.1	LDHA	CU638689.4	LINC02387	TDG	SIM2	TENT5C	ABCC10	AC021683.3	AC117834.2	NCKAP5-AS1	LINC00648	SHISA4	AL132656.2	AC092574.1	ABLIM1	MYNN	CPNE5
X50	RCVRN	AC016597.1	GRIN1	CAMTA1-DT	CTU1	AL450270.1	SPINK2	AC009065.2	AC087501.1	GABPB2	AC130307.1	MEN1	RHBDD1	AC005394.1	AP006621.6	BX323046.1	ETFDH	NKX2-4	TRPC3	NDST4	MARCHF4	AC093796.1	IDS	AC091096.1	CCDC183	GORAB	UBE2E1-AS1	AL035603.1	ZNF493	PRICKLE2-AS3	ERG28	ARNT	AC092844.1	MOCS3	CSRP2	CD38	CDH18	LMF2	ZNF852	RNASEH2A	INSYN2B	PIGU	PLA2G4B	LINC02053	AC100812.1	ATP6V1G1	RRAS	CASKIN1	RNF7
X51	TIAM1	PARG	PROKR1	NDUFA4	AL121574.1	TRIM22	DNAJC6	SPAG17	RBM15B	FCER1G	KCNG2	GRIPAP1	CERCAM	PYGO1	AC009107.2	ZGLP1	TM6SF1	AC069542.1	PI15	G2E3	BCL11B	RNF111	AC055872.2	GOLGA8A	AC008543.1	AL162511.1	EXOSC9	AC092375.2	AL627230.1	ZNF561	PYDC1	LINC02097	AC092944.1	THOC5	AC099753.1	KIF4B	H2BC5	LAMC3	AC026369.1	REXO4	GLYR1	MFSD2A	KIF26B	C5AR2	FTCDNL1	TBC1D8	TCP10L	DLX2	AC097532.2
X52	AP000282.1	NGF	TRAF2	AL353807.5	ZNF609	RFX4	AL109930.1	RSPRY1	TRIM28	TATDN1	AL590434.1	AC026979.4	DUSP8	ADGRL2	LINC02253	SLC39A14	DYNC2LI1	FOXR1	FAM199X	F8	CCNG1	AC002074.1	UBOX5-AS1	DSCR9	ZNF844	CCT3	AP005671.1	SESN2	CD226	PPP1R2	AL121899.4	AL158058.1	AL035670.1	ATP1A2	AC093791.2	SPATA46	SERP1	CLK2	AC021205.3	FABP3	AL133338.1	CHI3L2	DYTN	KAZN-AS1	ARNTL2-AS1	EXOSC5	UBALD1	CBWD3	MBTPS1
X53	POLR2F	RBMS3-AS1	TUFM	AC015845.1	AC005682.2	ATMIN	ZBTB12	SLC7A4	AL031666.2	ENDOD1	CDH26	AC008060.2	NEK9	MXD1	AC069549.1	AC026471.4	AL035530.2	PSMG2	COMMD6	AL035458.2	AL121852.1	GPR161	ELF4	AC068418.1	RPRD2	ABCB5	SGCE	AP005329.1	COL9A3	AC090152.1	CYB5B	ZNF318	MFGE8	CACHD1	AC107959.1	AF235103.1	NAPRT	AC078962.2	CHKA	SCFD1	LINC01490	AC044839.1	AP001636.3	TOR4A	SPIB	TWF2	AL109627.1	SRP19	LDHB
X54	TOP1	CCDC28A	AL138895.1	SAXO1	FAM199X	CPQ	FSTL5	CWC15	AC092378.1	AC048382.6	VSTM1	AC020917.2	MTO1	ACAD11	BBS5	AL672291.1	ALG2	TASOR2	LINC02775	AL160171.1	PUDP	ILF2	TXLNA	EFCAB14	HOTAIRM1	STING1	AC007736.1	SESN1	KPNA6	ACTR8	MEIG1	DKC1	AC105206.1	LTK	PRRT2	ID4	HES4	MEAK7	FAM83F	SCN3A	AC079380.1	DDX19B	AC021851.2	AC073593.2	LIG1	AL358334.4	LRIG2-DT	RBM5	NDFIP1
X55	AC079776.5	SLC24A1	AC003992.1	TMEM167B	DDIT4-AS1	AC093909.4	SLC35F6	PCDH18	PSD	RARRES1	CDCA7	F8A1	TNFRSF10A	NPIPB12	AP001554.1	INPP5D	SIDT2	AL354977.1	AC008875.1	SFR1	WSB2	PDCL2	SAMD10	PELI1	FLT3	NT5DC3	COPS7B	AL139147.1	HEXIM1	FAM227B	AL137182.1	LINC02267	SEC23A-AS1	NAP1L5	SPEF1	SPACA6	AC026333.4	FIZ1	AC011603.1	AC009560.3	LINC02811	AC064836.3	AZU1	THAP10	UGCG	EDC4	DBI	GHRHR	LINC02846
X56	MPHOSPH6	FIGNL2-DT	AC008119.1	CACNG2	BST2	LINC02715	AL158216.1	CTSZ	UBE2D4	ARHGAP29-AS1	AL118511.4	SPRY1	PFKFB3	ACVRL1	MRPL57	SYNGAP1-AS1	AC004233.3	HTR3E	ZNF574	AQP8	LINC02299	CDH6	ELF3-AS1	CHD4	TBX19	NUP205	RTN4R	TSC22D3	SPATS2L	MROH7	AL365318.1	ACRV1	AJ011931.2	SEL1L	ACTR1B	BX664727.3	TRAPPC8	TULP3	AC016405.3	AC018978.1	AL022328.3	CYP27A1	TCF3	ZBTB17	TRIM34	MARK2	AC105942.1	OGT	TPPP
X57	CLEC2B	HTR1A	AC099332.1	FAM117B	ZBTB45	MCM10	LY6E-DT	AC008264.2	RAB11B-AS1	TRAPPC13	HDGFL3	GK5	MACF1	ELMO1	MYH3	MARVELD1	NCBP2AS2	ARHGAP29-AS1	RFPL3	UBE2D3	CSRNP2	SEC24C	SYTL4	ALDH2	TSPAN31	PINCR	AL117336.1	SMARCA5-AS1	AC093515.1	AC090061.1	SRF	SPIN2A	TMEM150A	SKAP1	NDUFA12	SPATA6L	AL391422.4	AC011603.2	MAP3K6	IMP4	ANXA1	AC006511.6	PCBP2-OT1	OLFM3	COMMD10	AL442003.1	NDUFV2	CCHCR1	ITSN1
X58	AC010320.2	LMF1-AS1	AC004702.1	CCDC150	AC092364.1	AL355432.1	PDRG1	CD82	LUC7L	ACOT7	PDCD11	CA8	ZNF12	NCKIPSD	ATAD3C	AC026167.1	GPRC5D-AS1	AL356019.2	LINC02014	C5orf17	AC084871.1	ZRANB3	AC079760.2	ACE	LINC01917	BLCAP	EHD4-AS1	AL590550.1	GTF3C6	TFDP1	MCCC1	TXNIP	GOLGA8T	DNAJC7	ZSWIM8-AS1	TRPM4	GOSR2	LINC02288	AC093690.1	AC090409.1	KLHDC8B	KLHL25	AC016042.1	BAZ1B	CLTA	GNAS-AS1	TRMT9B	Z93943.1	AL160006.1
X59	RPLP1	ZNF585A	ZNF18	AL158163.1	SLC45A2	ATRIP	BFAR	TCEAL7	ZNF487	FAAP20	AC025259.1	SIX5	AC108721.1	LINC01013	SLC12A6	MED12L	AC021231.1	AC032044.1	PPP6R2	FKBP14-AS1	LINC02880	SMIM29	AC025211.1	ZDHHC4	CT69	TMPRSS11D	DGKI	PLIN2	RGS20	NUCB1-AS1	AC104958.2	AC099066.2	ADAMTSL2	DMGDH	ZNF462	AC037198.1	NME2	NCKAP5-AS2	DNAAF3	PTCH2	COL21A1	ATP6V0E2-AS1	TIGD1	PAIP2	HCRTR1	Z94721.3	SCART1	CHST12	TWIST2
X6	NHSL1	CEL	AL136456.1	MCOLN2	SPATC1L	LTBP4	GALR1	PPP2R3C	AC002069.2	LDAH	EFCAB10	FAM110C	AC018797.3	C11orf16	AL121845.1	AC093591.2	PLPBP	DDIT4	RNF25	RIDA	ARPC5	PVALB	AC110620.2	LRRC52	FBXO11	BLOC1S5	MIDEAS	FBXO39	METTL1	PRPF40A	AC009974.1	IGDCC4	PAOX	B3GALT2	CD151	TBK1	SAMD10	AC012462.1	TICAM1	USP53	AC005670.3	POLR2J	SFXN2	NAV2-AS2	MGAT2	CCDC13	PTPN9	SLC25A12	LINC02478
X60	FAM168A	SIRT6	PHF5A	PLEKHF2	CCDC12	SRRM4	COQ9	ROR1-AS1	RBP1	AOPEP	HOGA1	SCG5-AS1	KIAA0513	RFX3-AS1	AL049646.1	AL355306.2	CORO2A	PKIA	SIKE1	ROM1	ABCA3	ITGB4	AC112254.1	AF131216.4	USP2	ITGAM	YIPF3	IGDCC3	ARL10	RPL37	LINC02361	AC006942.1	AL031595.2	MARS1	MIR29B2CHG	SHROOM4	PPM1B	MAP10	LINC00159	PRR13	RAB27A	NEK11	OR9A4	AL445623.2	ADGRV1	LINC01933	LINC01500	TAX1BP1	AL450992.1
X61	PLEKHG6	PRSS55	LINC02447	AL162419.1	TACC2	LINC01999	DUSP5	AC087855.2	LUC7L2	CCDC34	TLNRD1	EIF2AK1	RC3H2	FGFR2	IQCN	AC068189.1	REP15	SERPINF2	OR52I1	LINC02207	VSIG10	AC015726.1	RSPO3	ADSS1	AC110995.1	SLC30A1	ATP13A3	GALNS	PDZRN3	AC068733.3	SLC35A5	TERB1	KLC4	CHROMR	ARHGAP5	SSTR1	MYO5C	CPSF7	AC107926.1	AC244517.11	ITGB8	AC026726.1	ZBTB10	MMUT	MAP7D1	PDS5B	RPL9	CCDC24	GLIS3-AS1
X62	CNPY3	CBR1	AC008696.2	PANX2	GNAQ	AP004147.1	FAM222A-AS1	WASF3-AS1	TMEM101	PIK3R5	ZNF222	AC010198.1	NDUFC2	KIN	FOXJ2	AC093866.1	AC005537.1	LINC02882	JSRP1	ZNF569	GRID1-AS1	SERINC5	TMEM204	NUDT16L1	UBR3	CFI	AC021016.1	AC068987.1	CADM3	AC007952.2	TLR3	PNMA1	DMKN	ITGA2B	SBF2-AS1	PIGP	HLTF	RPL29	AL162231.2	PDXDC1	FHOD1	AC109133.1	AC121154.1	CNNM1	ZC3H12D	AC104971.1	TMEM64	CCN1	METTL1
X63	AC016526.1	WASIR2	DSN1	AC110048.2	TAF4B	RAB4B	GALNT15	MIR1302-9HG	LUM	CASTOR2	AL359922.2	POLDIP3	ZFC3H1	MCUR1	AC020661.1	MUC20	AC010247.2	AC005041.5	AC096677.1	CHRNA6	GNAT2	C9orf57	BCL2L14	AC090181.2	AC009041.1	Z95115.1	MPZ	SARM1	DHCR24-DT	AC022809.1	IL21-AS1	ELP6	SBSPON	AL035420.1	ZNF92	ARL4A	RDH5	LINC00910	AC079779.2	AC127024.3	SDK1	ZBTB42	NLRC3	HNRNPA1	AL390071.1	DCN	LINC01133	ZNF582	ZNF564
X64	ATXN7L1	UBAP2	AL118506.1	PGBD5	TPCN2	S1PR1	DTYMK	LINC02525	AC132153.1	RFX3-AS1	STK38L	FCGBP	SLC24A5	RBIS	ALKBH7	AC100782.1	SAMD12-AS1	MRPL13	CLIP1-AS1	MAP3K20-AS1	LINC02520	AL163051.1	PIK3IP1	LINC01499	DENND5B	MROH6	MAGED1	AL162385.2	LINC01492	BCL2L1-AS1	OTX2-AS1	FOXP1	LPGAT1	EEF1AKNMT	SMC4	EML6	VLDLR-AS1	PRR12	CALHM5	AL662791.1	AC124045.1	HCG25	PREB	CCDC144A	GNG8	CCDC154	LMX1A	TADA2B	C6orf62
X65	PPP2R3C	QPCTL	WWOX-AS1	AC090515.6	NME1	SNHG26	GBX1	ACOT7	TMEM211	MEX3B	INAVA	GLYCTK-AS1	XPA	RAB9B	AC021723.2	PITPNC1	PTPRB	TMED6	RPS6KA2-IT1	AP003464.1	OTC	BTN2A2	LDAH	EDEM1	ACSM5	AC017074.1	PRDX6-AS1	AL355835.1	AC012464.2	MACORIS	SPATA48	AL138820.1	PGD	RSPH1	LNPEP	AC104459.1	FAM72B	PSMC3	LINC01359	ANK3	CPSF2	NPIPB9	CALML4	SEPTIN2	ANGPTL7	CCDC127	CHD2	MREG	CDIPT
X66	ASB18	ST3GAL3-AS1	SCARB2	AL139286.2	HELLPAR	AL513217.1	AC112484.5	MXI1	AL441992.1	AL024474.2	GPC6-AS1	GFOD1	MORC2-AS1	ACP4	AC234772.1	NT5C3B	ZEB2-AS1	ERFE	PCDHGB1	CCDC14	PDLIM4	AC103681.2	PKD1L3	AC019131.1	TIAM2	RORA	DPP7	PDIA2	LINC01339	AP000350.8	DHRSX	AL354743.2	GDPD2	FOXP1-AS1	MAB21L3	SIAH1	ZNF254	AL391650.1	ZMYM2	TRIM38	B9D1	NUBP2	AC103746.1	AF196972.1	AF279873.4	DPP3	AC005070.3	CNIH1	AC096733.1
X67	UFSP1	DMBX1	LAMA5	SPPL3	TGFB2-AS1	AC084882.1	ALMS1-IT1	AC105345.1	AC022239.2	FEM1C	ZNF852	BPTF	TXK	AC019117.1	AL390728.6	SEC31B	AC007663.3	KRT80	LINC00290	PTRHD1	LINC00205	DCTN2	PPM1N	PRICKLE2-DT	ZNF536	CHMP2A	AC079354.1	AL121772.3	GRIA1	LINC02080	GLMP	KLRK1	AC066613.2	EXPH5	MIS18BP1	AC006581.2	SFXN5	AC091938.1	PDZK1	GREB1L	RAI1-AS1	AC026704.1	MRPL46	ACSM4	LINC01198	QKI	IP6K1	NME1	SZRD1
X68	AC107896.1	HCN4	ZBTB20-AS4	PFKM	AC010889.1	JHY	KRTCAP2	SAFB	AC104117.3	MOCS3	CCDC187	ARIH2	MRPL53	BRSK2	CNTNAP5	VASP	PLGLB2	VWA2	ZNF334	TAFA3	SNHG11	MRPL17	DDI2	LINC02840	KANSL1	ISCU	RTKN	SLC16A4	LINC02071	GIPR	MIR1-1HG-AS1	CCKBR	CCDC97	SAMD5	PLCE1-AS2	ABCC5-AS1	SLC35G2	AC011337.1	AGO4	LCA10	CDC45	MAPK8IP3	PPP3CB	THAP4	AC079193.2	DGCR2	AC005808.1	NFATC2IP	RIBC1
X69	LINC02166	ECRG4	PAAF1	AL121928.1	KIF20B	KLRB1	RETREG3	SLC9A2	GNAT2	SGK2	MIER2	AC090150.1	AP2B1	SPATA20	EIF4ENIF1	CREBBP	LRRN4	IFITM10	LINC02669	LARGE2	NUTF2	AC117503.1	TMED9	SLC37A3	FOXC1	RPL15	MAN1C1	RPAIN	YBEY	TMEM52	AL133284.1	LINC02795	KYNU	EVA1C	TGFBR3L	TNS1	SLC25A35	RHCE	SLC16A14	KIAA1109	FAM53B	ME2	DOLPP1	R3HCC1L	BCL11B	PAPOLA	GADD45GIP1	LLGL1	RASSF10
X7	CAPN7	TDP1	AL713852.1	CBWD1	SPART-AS1	RICTOR	P2RX4	AKAP14	CDC42EP1	ANO1	MUSTN1	SLC12A2	ACSL5	PLS1	GLYCTK-AS1	AC106729.1	RFX7	AL162595.1	LPCAT2	ZNF397	USP12-AS1	CTSL	FBXO39	AC004231.1	ELN	PFN4	AP001269.4	AC021491.1	RPF2	ZNF763	PSMD4	CKMT1A	AC011444.3	LINC01063	LINC01550	CD200	CDC42EP4	GDNF-AS1	CCDC191	TRPC6	MTA1	PRR14L	CHN2	CPLX1	SLC6A17	C16orf87	AC105052.5	EEF1AKNMT	ACSBG1
X70	TIMP2	USP27X-AS1	AP001160.3	AC009276.1	ENTR1	MEDAG	LUZP2	LINC01250	RBM5	KCNK4	GFOD1	OAZ1	AC008537.2	SMYD3	PDYN-AS1	PARG	BX842570.1	LAMA5-AS1	AL807742.1	WDR4	HADHA	LINC01885	RAB6C	LINC00893	MTX3	TNNI1	TTC12	AC061961.1	AL133243.3	LINC01856	BX470209.2	OLIG1	LRRC37A	CTNS	LINC02882	AP003059.1	MANSC1	TBL1Y	CACNA2D2	ITGA2B	YWHAH	AL157400.4	DNAH5	AK4	SLC39A1	TRPM2	AC005865.2	BLOC1S1	DEFB131B
X71	AC011511.2	APOBEC3C	SATB1-AS1	ETAA1	AIFM3	AL513220.1	RBM15B	RFX3-AS1	DPEP1	HTATIP2	CHRNA10	RBM48	AF127577.3	AC118344.1	TESK1	ZBTB46-AS1	AL442128.2	KNDC1	BX255925.3	COPS3	RDM1	REXO2	KLRC3	LINC00847	ATP1B1	ERCC2	RRP1B	PARD6G-AS1	ZIK1	AL078622.1	FER1L6-AS2	LINC00954	AL136295.22	RNASEH2A	RGS19	AC026787.1	ATP6V1G2	CCDC90B	SLC35E1	BX649601.1	AP000962.1	ZSWIM4	PTRHD1	AC011317.1	MON1A	HMCN2	RHOT1	KCNQ2	AL133453.1
X72	AC114284.1	SLC22A2	WASF3-AS1	PEDS1	LINC00279	PRSS3	CTTNBP2NL	TMEM87A	APOA1-AS	C9orf131	AL358472.5	SPARC	H4-16	NT5C2	BAG3	C22orf23	SRPRA	AC007991.3	BAG4	SFRP5	AC087741.2	ARNILA	AL050343.3	YPEL2	NSUN7	PTPRK-AS1	RBMX2	APBA2	CLEC2L	FAM32A	OSMR-AS1	AC123905.1	POC1B-AS1	LINC01707	HNRNPUL1	AP003721.1	GHRL	AL031289.2	PPM1F-AS1	AL079338.1	LUC7L	SZT2	SLC24A1	ABCA4	ITCH	AC009093.2	ATAT1	MROH6	LRRC58
X73	AC090152.1	AC022167.4	AC123905.1	PSPH	ARF4-AS1	AL591002.1	AC091096.1	TTLL4	NAMPT	AC092969.1	GAB3	ADAM19	AC079781.5	GALNT16	ARMCX2	HDHD5	RPL27	ZNF680	RAB20	PRSS23	SNRPF	LOXHD1	AC008625.1	UBXN10	RALGAPB	GPX3	AC108467.1	LAMP2	RHOBTB1	AC092111.2	CT66	MFF-DT	SPEN	NSMCE2	JKAMP	TNFAIP1	AC005703.2	RGCC	RAVER2	AP2A1	SRSF4	LRRC59	KCNK1	AC002066.1	FKBP4	AC113385.1	IVNS1ABP	AC005253.1	SCO2
X74	LINC01560	AIRN	TTI1	PCED1A	ACSL1	AC005920.1	AC122685.1	AC117490.2	ACSS1	AC074096.1	NUFIP1	WNT4	PLPP2	AGO3	SAMD10	ST3GAL3-AS1	DLGAP1-AS3	TRIB2	AP000254.2	AL354696.2	MYPOP	AP000873.2	AL805961.1	AP003108.1	AC078980.1	GADD45A	LINC01471	LINC00634	AL138787.2	AC022267.1	EHMT2-AS1	EBLN2	AC005606.2	STXBP5	SAMD1	AC104574.2	CACNA2D2	SYTL5	AC009975.2	SPAG5	DLGAP1-AS1	DEPDC1B	AC087752.4	ACSL5	ACTN2	MAN1B1	AC005332.5	TNFRSF9	AC010978.1
X75	AC002310.1	HMX2	AC113618.2	HEPN1	FAR1-IT1	TXNDC9	FAM181B	SCGN	AC020910.2	RASD2	NACC1	CHMP4A	KCNJ13	SLFN14	TMED6	SSPN	ARHGDIG	MSN	TOMM70	AC008897.3	RMND5A	NOP56	AC010524.1	AL451070.1	KDM4D	CDK5RAP1	AL355312.2	BPIFB4	AC007923.3	TMEM191B	FAM72B	KCNJ4	NEK8	AC099332.1	WEE2	FOXD2	AC010395.1	AC011462.4	ZKSCAN4	AC092384.1	GABRQ	FRMD8	ECHS1	AL031666.1	AC064807.4	CCDC50	MIA3	MAGEC3	PTGER2
X76	CCZ1	AL731566.3	AKR1C2	TSPO	HSD17B13	CELF2-DT	ZNF841	PUM3	AL049828.2	AL158063.1	ZNF610	RPL22L1	DDB2	TRIML2	ROBO2	TUBA3E	MAN2A1	RREB1	GAS6-DT	AC009127.1	CLDN23	ZC3H11B	AL136084.2	LAT	DBR1	SNX22	UTP14A	CPA2	LARS2-AS1	MDN1	EDRF1	PPP2R5A	AP001407.1	CHTOP	PLSCR5	EID2B	LINC02696	BSG	ERH	SLC38A10	RNF122	CLCA4-AS1.1	RNF25	TMEM269	SESTD1	AL591501.1	ANO7	AKR1B1	SSTR1
X77	GPRC5D-AS1	STRADB	GASK1A	ENPP3	AC091045.1	MFF	HNRNPLL	AL391811.1	ACSS3	NDST4	BCL2L1-AS1	TYW1B	PLGLB2	NR5A2	CDKL1	AL589787.2	AC090181.2	GPR3	REP15	PPIP5K1	AC010904.2	AC005154.4	MATN1	AC005062.1	SPACA6P-AS	AC005786.3	AC239809.3	ARL4D	LINC02861	PRPF4	AC048382.1	COMTD1	URI1	SV2B	ZNF318	HK3	AC009230.1	NNT-AS1	AC073912.1	WASHC4	AC012213.3	ISG15	GPR156	RENBP	FAM118A	AC108134.2	AC021351.1	INAFM2	AC073091.1
X78	HIVEP2	PTBP1	HNF4G	AC104365.1	GPR150	RTL10	PGLYRP1	ZNF160	AC092667.1	MYO5C	SMIM30	SLC35F5	PIAS1	BCAN	AL359220.1	AC013562.1	MSRB3	RBM11	FBXO15	B3GALT5	AC015849.3	AKR1C1	JUND	PITHD1	TENM1	USP37	SLC17A8	MYL9	ZNF582-AS1	NEURL1-AS1	ENO3	AC073052.1	NR2F2	HSD17B11	ISG20L2	AL353697.1	BCS1L	AL139317.1	GRIN2D	SPATA20	PPP6R3	R3HCC1	TRIB1	LAMC1-AS1	DMTN	AC073655.2	NAB1	AL391097.2	CPEB1
X79	AC008875.1	ABCC5	NRAD1	PEAK1	AP000867.5	CTTNBP2NL	APAF1	MYC	TNIP3	SLC22A4	AP005131.5	AKT3	NOCT	C17orf75	AP000867.5	SMARCC2	YTHDF2	NOP56	NLRP3	TARID	CXCL3	THRB-AS1	AC103923.1	GATD1	DHRS13	ANO1	LINC02348	KCNG1	JOSD2	EPHA8	AC105916.1	CYP27C1	AC079921.2	NFRKB	CRAMP1	ZCCHC12	LGI4	TOM1L2	CPSF4	DXO	AC091973.1	ARHGAP42	AL008729.1	ETV6	LINC01829	UXT-AS1	PAK4	EMID1	IFT80
X8	ACAT1	AC010255.1	AC007368.1	KMT2E-AS1	ALKBH3	ASB1	AP001462.1	SLC25A30-AS1	TMED2	Z98884.1	R3HDML	AL137786.1	MYT1L-AS1	AC010255.2	NCOA6	AC018647.3	RAP1GDS1	LINC00634	LENG9	AC010307.4	AL138831.1	NFASC	TVP23B	AL391684.1	SCLY	GSTM4	CMYA5	STX2	VDR	TET2-AS1	TMEM17	CYHR1	POLN	KRBA2	CLEC20A	CCDC27	ST8SIA4	AC096711.1	SELENOS	DCT	COL2A1	EXTL1	TPK1	RPS6KA4	F2RL2	AL162464.2	PIWIL4	CNTNAP5	AC009093.2
X80	AL590064.1	AC005072.1	AL627171.2	JADE2	OGFOD3	SRSF12	AC099811.3	AC079866.2	ERO1A	TIMM17A	CYHR1	RIPPLY3	ARTN	PLAC8	LINC02218	CITED4	LINC02608	AC083906.3	AL133330.1	MORC2-AS1	PREPL	AC138035.1	TPPP3	PHF14	REEP5	AL031432.5	AC097487.1	AC005592.1	EGLN3	AL078645.1	CTDSP2	LTK	CDC42SE1	EDEM2	FAM151B	PART1	CNTN2	AL139241.1	DNAJC5	AC011455.8	IL13RA2	AC010422.1	HS3ST3B1	ELOA-AS1	AC034193.1	Z98884.1	AC025423.1	AL442636.1	RUFY1
X81	RPL36A	NDUFA9	SRSF2	AC119673.2	AC017104.1	HNRNPC	PER3	AL034417.3	SLC2A8	SERPINF1	OLIG1	MLLT10	F5	AC069368.2	ZNF195	AC072022.2	GOLGA8Q	AC009961.1	TRAPPC2	AL136131.3	AL512356.5	UBE2J1	PTPN11	AP002495.1	Z69706.1	AC009271.1	AC073896.3	WDFY3-AS1	AC092069.1	TMEM258	AP001439.1	AC023908.3	DOK4	AL450992.2	MICAL2	AP002433.2	TBC1D8-AS1	PLBD1-AS1	AC066613.2	EBPL	GRM7	PIPOX	AC020659.1	TPH1	FBXO9	AC090772.2	AC010261.2	RORB	ZBED3-AS1
X82	SMARCD3	C7orf50	FAM242A	PHACTR3	PRIM2	BX005019.1	NDST1	NEU1	SSH3	AL445250.1	ADAMTSL1	AC027307.3	CRPPA-AS1	ARL13A	AC112254.1	ITPRIPL2	LRIG3	RHCG	NFATC3	LINC01857	SPNS1	GORAB-AS1	CDC14A	RNF20	FAM155A-IT1	SHISA4	FOXO3B	ZC3H11B	LINC01884	C10orf82	AL023803.2	LEFTY1	PAAF1	DOK7	NXT1	MAP3K20	ARHGAP24	AC008443.4	ODC1	PIK3AP1	HAUS2	AC012306.2	CPQ	SLC7A7	LYAR	AL512288.1	ZNF155	DMPK	ZNF814
X83	LINC01359	LUNAR1	RASGEF1C	AC025280.3	TRMT2B-AS1	R3HDM4	SEC23A	LIN28A	MCHR1	AL353803.1	EIF4H	CENPT	AC010333.2	CLBA1	LGI2	GNG4	CACTIN	DAPK1-IT1	RCAN1	AC009163.7	GIGYF2	FOXP1-IT1	LINC00393	AC243964.3	AC127024.2	HOXC6	AC020658.5	AC093835.1	GCNA	AC138305.1	AL020997.2	MED24	LINC02725	MIR1302-9HG	SLC39A3	LRRC41	GALNT1	ZAR1L	AC092171.3	FKBP11	ZNF875	PAQR9-AS1	KRBA2	PEDS1	EFCAB6-AS1	LNX2	LINC01950	HS3ST3B1	FAM222A-AS1
X84	AC084824.3	LINC02062	FAM131B	AL513548.1	ARHGAP24	AC254562.3	SALL1	DDX54	RDX	AL359715.2	AC022137.3	SAMD3	RPL35A	DDX31	LINC00488	SNTB2	GNA14	ANO7	DOCK4	MESD	AC128687.3	ACSL5	LINC01546	LINC01402	KRTDAP	AC016994.1	ARHGAP31	P3H4	MMEL1	FEM1B	AC090515.4	CRYGC	H4C5	GNB5	AL133343.2	GABRB1	SPON1-AS1	AC090921.1	NOMO1	LACTB2	LMLN	GABRA1	PCED1B-AS1	ADAMTS13	AP003548.1	CASP4	SLC35D3	ATAD2	MKRN3
X85	SPATA9	ARAP3	CBLL1	C2orf81	PPP1R14B-AS1	RHOXF1	RAP2A	ODR4	GLUD2	WDR45B	AL035252.3	IFTAP	PAK5	RPN1	RGS1	KSR1	PDZD8	PDE11A	AC027237.3	AC095057.3	DNAJC18	RAB12	ZNF529	ABCF1	LIN28B	PTPN1	TBC1D32	AC102953.2	NPIPB6	SYNE3	EXOSC5	AC114939.1	CASC16	AL132857.1	NR4A3	GSTO2	ZNF284	PEA15	AP002433.1	AC012065.3	PPM1H	AC068305.2	L3MBTL4	NPTX2	PAFAH1B2	PTPRK-AS1	ADORA2A	AC069544.2	PEX1
X86	STEAP4	VRK1	HCRTR1	SPINK4	SRI-AS1	ZNF496	KNL1	CU634019.5	TOR4A	AL391117.1	AC007193.1	PREX1	POLR2E	SNAPC2	LINC01889	NID1	DUSP8	APOH	CBX3	PCDHGA8	MDM2	AL133227.1	CCT2	SUN2	GPR85	AL133335.1	AC103706.1	BBS5	PSPH	MRPL9	GPT	PDLIM4	TRMT10A	ATXN1	AC090844.2	AP000753.2	AC005920.1	AC084198.2	CACNA1C-AS2	CRLF1	HSPB3	ARHGAP1	STIM1-AS1	ACSM3	GPN1	AL096709.1	PENK	IL10RB	COLEC10
X87	AL162586.1	AC011595.2	AC022182.1	OGFR-AS1	HSDL2	DLST	PNMA5	CYTIP	AL133257.1	KLF15	AC021242.3	PC	TF	AC010809.1	AC097518.2	AC006427.2	SLC25A34	EPHX1	AL159169.2	PRUNE1	MBD6	ASCL1	FAM210B	TRIP4	KRI1	ACKR3	CAP2	LINC00899	CDH12	DOK3	BACH1-IT2	COMMD6	ALKAL2	NRL	AC099811.4	CCNQ	AC138230.1	AC005280.1	PFAS	RPS11	SNTG1	TMEM231	ASPRV1	AC026979.4	SLC8A1-AS1	AC016587.1	ERCC4	FTX	AC093909.4
X88	AC090518.1	PEX19	LINC01315	C9orf16	VWA3A	LINC02141	ZNF443	ABHD11	ING1	CHMP4A	AL158835.2	BRWD1-AS2	ANKH	ATF4	PNPO	TMEM25	CTBP1-AS	INO80B	AC005692.3	WNT5A-AS1	TRAPPC1	AC233723.1	NTMT1	PRKAR2A	MRPS31	AC061975.8	ATAD5	ZNF71	AC008555.1	AC099343.3	TMPRSS9	ECSIT	ITGAL	NTHL1	TSFM	LINC01210	GNL3L	ZNF114	RBBP8	HIPK3	AC131009.3	VEGFD	RPAP2	MIF	AASS	AC092667.1	F3	AC007292.3	CDH15
X89	FOXD2	WTIP	DSCC1	MEA1	SHC1	PITRM1-AS1	HMBS	AL136171.2	CACNA1D	ZNF641	DDN-AS1	TNFRSF17	RPL24	NDUFS7	NIM1K	KIF9	HELZ	LRIF1	ATG13	AC067852.5	EHMT2-AS1	FBXL13	AC090425.3	MAN1A1	CLIP4	AC125494.1	PLK2	IKZF3	LINC02877	AC121247.1	TCAF1	RWDD2A	SAR1A	MLF1	NPRL2	CLEC11A	CABP7	TRAM2	U91328.1	AC004879.1	AL137003.1	SLC28A1	TSTD2	PROX1-AS1	PAK2	AL589935.1	C18orf63	MADCAM1	HOMEZ
X9	BX255925.3	AC069148.1	AC012363.1	Z97353.2	LINC02331	AC107993.1	PISD	PREPL	AL162274.1	DNAJC27-AS1	TAF11	AC090692.2	AC108451.1	PDZRN4	VDAC3	JAK2	AC092335.1	B4GALT2	DIPK1B	ECPAS	RCN3	FBXO2	TTC30A	MKNK1	GHRLOS	FEZF2	AL731769.2	DYRK1A	SLC51B	SUPT7L	AMT	AC004982.1	ELL3	VSIG8	C9orf152	ERV3-1	AC243829.4	AC022966.2	ASB15	LINC02143	ZZZ3	CNN3	B3GNT7	NIPAL2	FXYD5	FUNDC1	PITX3	AC104472.1	ATP5IF1
X90	MPZL3	AC009108.3	ZNF440	AC108863.1	ZSCAN1	DESI1	TTN	ALKBH3	AC004771.3	AC090114.2	FYB2	FOSB	KRT86	INO80	AL365258.1	LINC01919	AC068633.1	CNTNAP4	FKBP5	AC004233.2	FZD8	ASXL2	AL109809.4	NIPAL2	EPM2AIP1	AC011317.1	AP000897.2	AC084855.2	RLN2	PRPF38B	AC079915.1	AL513220.1	C18orf21	NAMPT	LINC02788	SPTY2D1OS	ASMTL-AS1	AKTIP	SLC39A6	PCGF2	KLHL25	LIN28B	AC240274.1	TENM3	LINC01676	AC112512.1	B3GALT2	SENP1	NSA2
X91	AC117503.1	HNF1B	MAP3K15	CSNK2A1	AL354953.1	AP001439.1	ALG2	ZNF93	FEZ2	GPR149	C2orf16	APLF	BLVRB	TIGD4	C5orf15	CNTFR	HOXB4	AC104938.1	TOM1L1	HRH4	ALDH3A1	AC007656.1	FRRS1	P4HA1	LINC01534	AP003128.1	PPP1CC	AC004156.1	NFE2L1	SAC3D1	WDR86-AS1	MRPS9-AS1	ASB18	MCAT	SNHG7	RFC2	SLC29A2	TRIQK	ADSL	IQCN	NUP88	AKR1C2	ULK4	CAVIN2	MRPL46	TM2D2	MAGI1-IT1	GYG1	SMAD5
X92	PDCD6	FOLR1	LRRC61	FNBP4	ZBTB48	LEFTY1	AC107871.2	FAM229A	AC114781.2	AC006450.2	SPATA5	AC073210.3	AC011239.1	LINC01111	KLHDC9	C11orf87	CWF19L2	ZSWIM5	AL160254.1	PCF11	CFTR	PHYHD1	PRELID1	ZFP1	ATP6V1E2	LINC02646	SPDYE21	ALG13-AS1	PPP1R10	AP001830.1	TAGAP	MACROD1	AC011944.1	AC026369.1	NFIC	NR3C1	AL713851.1	KBTBD3	DNHD1	NPAP1	AC011625.1	SNED1-AS1	AC099518.5	PRDM15	SH3GLB2	AL136090.2	PECR	TIMM10B	PTEN
X93	SLC9A9	AL445526.1	MAILR	AL022724.3	TNFRSF9	GLOD5	TTC9B	ZNF346	AL034351.4	TSGA13	AC092757.2	LINC01877	FUT9	GBGT1	SLC37A1	SCUBE1	AL022724.3	ARHGAP33	AC020661.1	CKMT2	ZBTB20-AS1	AC008537.2	ANAPC16	KNOP1	SLC30A1	LINC01687	MC1R	CD247	STARD13-AS	IQCJ-SCHIP1	ARHGEF19	GYG2	PDE12	FAM86B1	PPP6R2	AC009312.1	PRDX6-AS1	GTF2H5	AL121972.1	AC079142.1	BOLA1	AL355481.1	AC007099.1	ASF1A	GDF10	NCAPD3	DNASE1L2	LZTFL1	ZNF2
X94	SEC62	ZKSCAN7-AS1	SLC16A12	DPH3	AL121890.3	ARMCX5	NPY1R	MGST1	SHISA5	FOXO1	PIANP	AC007220.1	TMSB15A	PTPN11	RDH13	RFESD	EFR3A	PABPC5	FCGR2A	DEPDC1	MRPL33	LINC01877	AC104109.2	CYP4A22-AS1	AC022424.1	RPP14	PHPT1	GPATCH11	AC079142.1	IMPDH1	PFKFB3	HMGA1P4	SH3PXD2B	FLJ31104	RPL34-DT	ZNF19	AC025917.1	C11orf24	ZNF420	COG3	AC017028.1	ZNF706	ZNF532	MTMR9	BEX2	CATSPERB	CYB5D1	DDX60	CAVIN3
X95	GRHL1	NEDD4	AC073655.3	MED4	CCDC137	AC012360.1	AL353586.1	KTN1-AS1	AC025449.2	MKRN2	GLIDR	DAP	AC044802.1	SGCA	SCN4A	CCNB1	DDX27	AGMO	AL513164.1	MICALL2	AC007682.1	LINC01081	LINGO3	KATNAL1	PFDN4	FOXD3	LINC02198	ARPC2	AC112503.1	WDR75	AC068790.2	SLC9A4	AC018647.2	MTHFD2	AC144831.1	PCDH15	AC104964.1	SPG7	CNMD	AC087855.2	SLK	SNX8	PLSCR2	PFKFB1	AP001160.1	CABIN1	ZNF551	PROZ	RAPGEF5
X96	RASA4	ANKS1A	AL512604.3	LRRC18	AC106729.1	MNAT1	EPHB4	AP005329.2	ULBP1	ZCCHC4	AZGP1	AL157871.4	AK1	KLC4	C5AR1	AC093523.1	AC108025.1	FAM71E1	CYP19A1	SAMSN1	AC018362.1	BICD1	ADD2	AP000442.1	TUBA4A	AL138820.1	ATP1A3	BAZ2A	FUT8	TOP1MT	XPO7	KREMEN1	AL162311.3	NKPD1	AL136418.1	GUCY2F	FLVCR1-DT	ASNSD1	ITGA2B	ST3GAL3-AS1	AC097382.3	EHMT2	CFAP52	ZNF511	DNAJC5	KC877982.1	SOS2	MACROD1	PPFIA1
X97	NADK2	FBP2	AC015727.1	SEC22A	ZNF768	AC010173.1	LINC00052	FZD4-DT	AC020928.1	AC008875.1	UBE2D3	ZFP3	NDRG2	AC009654.1	AL357079.3	DGKQ	AL135818.1	NAGPA-AS1	AC019211.1	BORCS5	PCDHGB6	TRIM28	TNFSF13B	AC083902.1	MLST8	AC092902.6	HSD52	AL096869.2	AL137856.1	TPP2	AC007130.1	SYNE3	AC010883.3	AC108727.2	AC104073.4	AC062029.1	RBM14	RPS6KA2-IT1	CCDC148-AS1	CFAP298	EML2	COL13A1	ZNF76	FLJ20021	DCN	DCST1-AS1	HERPUD2	FRAT2	FEV
X98	AC018809.1	EFHB	CMPK1	TEX38	AC010536.3	SMC1B	ABCE1	AC007610.1	GTPBP6	BAALC-AS2	CBWD1	AL020995.1	MKNK1	PPAN	LINC01116	AL161910.1	AC066612.1	AP003400.1	ZNF267	TRIB3	ABCD1	ANKDD1B	CASC9	MFSD3	AC087683.2	PDE4D	LINC01170	POLR2D	AL354743.2	AC087683.2	CALY	HNRNPK	AC106818.2	AC010997.4	ZZZ3	MORF4L1	TPM1	AL391121.1	AMOT	C1orf115	ACVR2B-AS1	GRID1-AS1	AC091607.2	OAT	AC116049.1	PTN	IPO9	AC008572.1	TSPAN13
X99	GAS5-AS1	AC005592.1	PLP1	STX1B	AC073071.1	SF3B1	TM2D3	FPGT	GLCCI1-DT	HPRT1	Z84468.1	ACLY	WDFY3-AS1	PRKAB2	ATP8A2	NGF	EBF2	ZNF300	CCDC28A	STX16	AF106564.1	AL121987.2	SUPV3L1	MAP11	IGHMBP2	CEP95	CNNM4	AC011503.2	C9orf78	HOXA-AS2	PPM1K	PAIP1	NAXD	ADAM33	COL27A1	AC106820.5	ACYP1	SVIL	DMXL1	AC092546.1	AC087564.1	AC009630.3	TRMT61B	HIPK1	SVEP1	ELOVL7	AL590062.1	MIR193BHG	CCNB1
[truncated: 51 more columns]
